# Supplementary material for: Sequence Similarity of Clostridium difficile Strains by Analysis of Conserved Genes and Genome Content Is Reflected by Their Ribotype Affiliation
Source: PLoS One. 2014 Jan 23;9(1):e86535. doi: 10.1371/journal.pone.0086535 (PMC3902958; doi:10.1371/journal.pone.0086535)
Supplement: Table S1 — Distance Matrices of all analysed genes. (XLSX) [file pone.0086535.s019.xlsx]

## Sheet: ATPaseAlpha_F1F10
	T5	T20	QCD23m63	M120	E1	NAP08	NAP07	E10	M68	E13	CF5	CD002	T11	E15	T3	E28	630	E9	T14	E12	T22	T15	E25	E16	E24	T42	2007855	ATCC43255	BI1	BI9	CD196	CIP107932	E14	E19	E23	E7	QCD32g58	QCD37x79	QCD63q42	QCD66c26	QCD76w55	QCD97b34	R20291	T10	T17	T19	T23	T6
CDT5	0	0	0	0	0	0	0	0.1	1	1	1	1.1	1	1	1.2	1.2	1.2	1.2	1	1	1.1	1.1	1.1	1.1	1.1	1.1	1.1	1.1	1.1	1.1	1.1	1.1	1.1	1.1	1.1	1.1	1.1	1.1	1.1	1.1	1.1	1.1	1.1	1.1	1.1	1.1	1.1	1.1
T20	0	0	0	0	0	0	0	0.1	1	1	1	1.1	1	1	1.2	1.2	1.2	1.2	1	1	1.1	1.1	1.1	1.1	1.1	1.1	1.1	1.1	1.1	1.1	1.1	1.1	1.1	1.1	1.1	1.1	1.1	1.1	1.1	1.1	1.1	1.1	1.1	1.1	1.1	1.1	1.1	1.1
QCD23m63	0	0	0	0	0	0	0	0.1	1	1	1	1.1	1	1	1.2	1.2	1.2	1.2	1	1	1.1	1.1	1.1	1.1	1.1	1.1	1.1	1.1	1.1	1.1	1.1	1.1	1.1	1.1	1.1	1.1	1.1	1.1	1.1	1.1	1.1	1.1	1.1	1.1	1.1	1.1	1.1	1.1
M120	0	0	0	0	0	0	0	0.1	1	1	1	1.1	1	1	1.2	1.2	1.2	1.2	1	1	1.1	1.1	1.1	1.1	1.1	1.1	1.1	1.1	1.1	1.1	1.1	1.1	1.1	1.1	1.1	1.1	1.1	1.1	1.1	1.1	1.1	1.1	1.1	1.1	1.1	1.1	1.1	1.1
CDE1	0	0	0	0	0	0	0	0.1	1	1	1	1.1	1	1	1.2	1.2	1.2	1.2	1	1	1.1	1.1	1.1	1.1	1.1	1.1	1.1	1.1	1.1	1.1	1.1	1.1	1.1	1.1	1.1	1.1	1.1	1.1	1.1	1.1	1.1	1.1	1.1	1.1	1.1	1.1	1.1	1.1
NAP08	0	0	0	0	0	0	0	0.1	1	1	1	1.1	1	1	1.2	1.2	1.2	1.2	1	1	1.1	1.1	1.1	1.1	1.1	1.1	1.1	1.1	1.1	1.1	1.1	1.1	1.1	1.1	1.1	1.1	1.1	1.1	1.1	1.1	1.1	1.1	1.1	1.1	1.1	1.1	1.1	1.1
NAP07	0	0	0	0	0	0	0	0.1	1	1	1	1.1	1	1	1.2	1.2	1.2	1.2	1	1	1.1	1.1	1.1	1.1	1.1	1.1	1.1	1.1	1.1	1.1	1.1	1.1	1.1	1.1	1.1	1.1	1.1	1.1	1.1	1.1	1.1	1.1	1.1	1.1	1.1	1.1	1.1	1.1
CDE10	0.1	0.1	0.1	0.1	0.1	0.1	0.1	0	1.1	1.1	1.1	1.2	1.1	1.1	1.3	1.3	1.3	1.3	1.1	1.1	1.3	1.3	1.3	1.2	1.2	1.2	1.2	1.2	1.2	1.2	1.2	1.2	1.2	1.2	1.2	1.2	1.2	1.2	1.2	1.2	1.2	1.2	1.2	1.2	1.2	1.2	1.2	1.2
M68	1	1	1	1	1	1	1	1.1	0	0	0	0.1	0.5	0.5	0.6	0.6	0.6	0.7	0.7	0.7	0.7	0.7	0.7	0.6	0.6	0.6	0.6	0.6	0.6	0.6	0.6	0.6	0.6	0.6	0.6	0.6	0.6	0.6	0.6	0.6	0.6	0.6	0.6	0.6	0.6	0.6	0.6	0.6
CDE13	1	1	1	1	1	1	1	1.1	0	0	0	0.1	0.5	0.5	0.6	0.6	0.6	0.7	0.7	0.7	0.7	0.7	0.7	0.6	0.6	0.6	0.6	0.6	0.6	0.6	0.6	0.6	0.6	0.6	0.6	0.6	0.6	0.6	0.6	0.6	0.6	0.6	0.6	0.6	0.6	0.6	0.6	0.6
CF5	1	1	1	1	1	1	1	1.1	0	0	0	0.1	0.5	0.5	0.6	0.6	0.6	0.7	0.7	0.7	0.7	0.7	0.7	0.6	0.6	0.6	0.6	0.6	0.6	0.6	0.6	0.6	0.6	0.6	0.6	0.6	0.6	0.6	0.6	0.6	0.6	0.6	0.6	0.6	0.6	0.6	0.6	0.6
CD002	1.1	1.1	1.1	1.1	1.1	1.1	1.1	1.2	0.1	0.1	0.1	0	0.6	0.6	0.7	0.7	0.7	0.8	0.7	0.7	0.7	0.7	0.7	0.7	0.7	0.7	0.7	0.7	0.7	0.7	0.7	0.7	0.7	0.7	0.7	0.7	0.7	0.7	0.7	0.7	0.7	0.7	0.7	0.7	0.7	0.7	0.7	0.7
CDT11	1	1	1	1	1	1	1	1.1	0.5	0.5	0.5	0.6	0	0	0.2	0.2	0.2	0.2	0.1	0.1	0.1	0.1	0.1	0.1	0.1	0.1	0.1	0.1	0.1	0.1	0.1	0.1	0.1	0.1	0.1	0.1	0.1	0.1	0.1	0.1	0.1	0.1	0.1	0.1	0.1	0.1	0.1	0.1
CDE15	1	1	1	1	1	1	1	1.1	0.5	0.5	0.5	0.6	0	0	0.2	0.2	0.2	0.2	0.1	0.1	0.1	0.1	0.1	0.1	0.1	0.1	0.1	0.1	0.1	0.1	0.1	0.1	0.1	0.1	0.1	0.1	0.1	0.1	0.1	0.1	0.1	0.1	0.1	0.1	0.1	0.1	0.1	0.1
CDT3	1.2	1.2	1.2	1.2	1.2	1.2	1.2	1.3	0.6	0.6	0.6	0.7	0.2	0.2	0	0	0	0.3	0.2	0.2	0.2	0.2	0.2	0.1	0.1	0.1	0.1	0.1	0.1	0.1	0.1	0.1	0.1	0.1	0.1	0.1	0.1	0.1	0.1	0.1	0.1	0.1	0.1	0.1	0.1	0.1	0.1	0.1
E28	1.2	1.2	1.2	1.2	1.2	1.2	1.2	1.3	0.6	0.6	0.6	0.7	0.2	0.2	0	0	0	0.3	0.2	0.2	0.2	0.2	0.2	0.1	0.1	0.1	0.1	0.1	0.1	0.1	0.1	0.1	0.1	0.1	0.1	0.1	0.1	0.1	0.1	0.1	0.1	0.1	0.1	0.1	0.1	0.1	0.1	0.1
630	1.2	1.2	1.2	1.2	1.2	1.2	1.2	1.3	0.6	0.6	0.6	0.7	0.2	0.2	0	0	0	0.3	0.2	0.2	0.2	0.2	0.2	0.1	0.1	0.1	0.1	0.1	0.1	0.1	0.1	0.1	0.1	0.1	0.1	0.1	0.1	0.1	0.1	0.1	0.1	0.1	0.1	0.1	0.1	0.1	0.1	0.1
CDE9	1.2	1.2	1.2	1.2	1.2	1.2	1.2	1.3	0.7	0.7	0.7	0.8	0.2	0.2	0.3	0.3	0.3	0	0.2	0.2	0.2	0.2	0.2	0.1	0.1	0.1	0.1	0.1	0.1	0.1	0.1	0.1	0.1	0.1	0.1	0.1	0.1	0.1	0.1	0.1	0.1	0.1	0.1	0.1	0.1	0.1	0.1	0.1
CDT14	1	1	1	1	1	1	1	1.1	0.7	0.7	0.7	0.7	0.1	0.1	0.2	0.2	0.2	0.2	0	0	0.1	0.1	0.1	0.1	0.1	0.1	0.1	0.1	0.1	0.1	0.1	0.1	0.1	0.1	0.1	0.1	0.1	0.1	0.1	0.1	0.1	0.1	0.1	0.1	0.1	0.1	0.1	0.1
E12	1	1	1	1	1	1	1	1.1	0.7	0.7	0.7	0.7	0.1	0.1	0.2	0.2	0.2	0.2	0	0	0.1	0.1	0.1	0.1	0.1	0.1	0.1	0.1	0.1	0.1	0.1	0.1	0.1	0.1	0.1	0.1	0.1	0.1	0.1	0.1	0.1	0.1	0.1	0.1	0.1	0.1	0.1	0.1
T22	1.1	1.1	1.1	1.1	1.1	1.1	1.1	1.3	0.7	0.7	0.7	0.7	0.1	0.1	0.2	0.2	0.2	0.2	0.1	0.1	0	0	0	0.1	0.1	0.1	0.1	0.1	0.1	0.1	0.1	0.1	0.1	0.1	0.1	0.1	0.1	0.1	0.1	0.1	0.1	0.1	0.1	0.1	0.1	0.1	0.1	0.1
CDT15	1.1	1.1	1.1	1.1	1.1	1.1	1.1	1.3	0.7	0.7	0.7	0.7	0.1	0.1	0.2	0.2	0.2	0.2	0.1	0.1	0	0	0	0.1	0.1	0.1	0.1	0.1	0.1	0.1	0.1	0.1	0.1	0.1	0.1	0.1	0.1	0.1	0.1	0.1	0.1	0.1	0.1	0.1	0.1	0.1	0.1	0.1
E25	1.1	1.1	1.1	1.1	1.1	1.1	1.1	1.3	0.7	0.7	0.7	0.7	0.1	0.1	0.2	0.2	0.2	0.2	0.1	0.1	0	0	0	0.1	0.1	0.1	0.1	0.1	0.1	0.1	0.1	0.1	0.1	0.1	0.1	0.1	0.1	0.1	0.1	0.1	0.1	0.1	0.1	0.1	0.1	0.1	0.1	0.1
E16v1	1.1	1.1	1.1	1.1	1.1	1.1	1.1	1.2	0.6	0.6	0.6	0.7	0.1	0.1	0.1	0.1	0.1	0.1	0.1	0.1	0.1	0.1	0.1	0	0	0	0	0	0	0	0	0	0	0	0	0	0	0	0	0	0	0	0	0	0	0	0	0
E24	1.1	1.1	1.1	1.1	1.1	1.1	1.1	1.2	0.6	0.6	0.6	0.7	0.1	0.1	0.1	0.1	0.1	0.1	0.1	0.1	0.1	0.1	0.1	0	0	0	0	0	0	0	0	0	0	0	0	0	0	0	0	0	0	0	0	0	0	0	0	0
T42	1.1	1.1	1.1	1.1	1.1	1.1	1.1	1.2	0.6	0.6	0.6	0.7	0.1	0.1	0.1	0.1	0.1	0.1	0.1	0.1	0.1	0.1	0.1	0	0	0	0	0	0	0	0	0	0	0	0	0	0	0	0	0	0	0	0	0	0	0	0	0
2007855	1.1	1.1	1.1	1.1	1.1	1.1	1.1	1.2	0.6	0.6	0.6	0.7	0.1	0.1	0.1	0.1	0.1	0.1	0.1	0.1	0.1	0.1	0.1	0	0	0	0	0	0	0	0	0	0	0	0	0	0	0	0	0	0	0	0	0	0	0	0	0
ATCC43255	1.1	1.1	1.1	1.1	1.1	1.1	1.1	1.2	0.6	0.6	0.6	0.7	0.1	0.1	0.1	0.1	0.1	0.1	0.1	0.1	0.1	0.1	0.1	0	0	0	0	0	0	0	0	0	0	0	0	0	0	0	0	0	0	0	0	0	0	0	0	0
BI1	1.1	1.1	1.1	1.1	1.1	1.1	1.1	1.2	0.6	0.6	0.6	0.7	0.1	0.1	0.1	0.1	0.1	0.1	0.1	0.1	0.1	0.1	0.1	0	0	0	0	0	0	0	0	0	0	0	0	0	0	0	0	0	0	0	0	0	0	0	0	0
BI9	1.1	1.1	1.1	1.1	1.1	1.1	1.1	1.2	0.6	0.6	0.6	0.7	0.1	0.1	0.1	0.1	0.1	0.1	0.1	0.1	0.1	0.1	0.1	0	0	0	0	0	0	0	0	0	0	0	0	0	0	0	0	0	0	0	0	0	0	0	0	0
CD196	1.1	1.1	1.1	1.1	1.1	1.1	1.1	1.2	0.6	0.6	0.6	0.7	0.1	0.1	0.1	0.1	0.1	0.1	0.1	0.1	0.1	0.1	0.1	0	0	0	0	0	0	0	0	0	0	0	0	0	0	0	0	0	0	0	0	0	0	0	0	0
CIP107932	1.1	1.1	1.1	1.1	1.1	1.1	1.1	1.2	0.6	0.6	0.6	0.7	0.1	0.1	0.1	0.1	0.1	0.1	0.1	0.1	0.1	0.1	0.1	0	0	0	0	0	0	0	0	0	0	0	0	0	0	0	0	0	0	0	0	0	0	0	0	0
E14	1.1	1.1	1.1	1.1	1.1	1.1	1.1	1.2	0.6	0.6	0.6	0.7	0.1	0.1	0.1	0.1	0.1	0.1	0.1	0.1	0.1	0.1	0.1	0	0	0	0	0	0	0	0	0	0	0	0	0	0	0	0	0	0	0	0	0	0	0	0	0
E19	1.1	1.1	1.1	1.1	1.1	1.1	1.1	1.2	0.6	0.6	0.6	0.7	0.1	0.1	0.1	0.1	0.1	0.1	0.1	0.1	0.1	0.1	0.1	0	0	0	0	0	0	0	0	0	0	0	0	0	0	0	0	0	0	0	0	0	0	0	0	0
E23	1.1	1.1	1.1	1.1	1.1	1.1	1.1	1.2	0.6	0.6	0.6	0.7	0.1	0.1	0.1	0.1	0.1	0.1	0.1	0.1	0.1	0.1	0.1	0	0	0	0	0	0	0	0	0	0	0	0	0	0	0	0	0	0	0	0	0	0	0	0	0
E7	1.1	1.1	1.1	1.1	1.1	1.1	1.1	1.2	0.6	0.6	0.6	0.7	0.1	0.1	0.1	0.1	0.1	0.1	0.1	0.1	0.1	0.1	0.1	0	0	0	0	0	0	0	0	0	0	0	0	0	0	0	0	0	0	0	0	0	0	0	0	0
QCD32g58	1.1	1.1	1.1	1.1	1.1	1.1	1.1	1.2	0.6	0.6	0.6	0.7	0.1	0.1	0.1	0.1	0.1	0.1	0.1	0.1	0.1	0.1	0.1	0	0	0	0	0	0	0	0	0	0	0	0	0	0	0	0	0	0	0	0	0	0	0	0	0
QCD37x79	1.1	1.1	1.1	1.1	1.1	1.1	1.1	1.2	0.6	0.6	0.6	0.7	0.1	0.1	0.1	0.1	0.1	0.1	0.1	0.1	0.1	0.1	0.1	0	0	0	0	0	0	0	0	0	0	0	0	0	0	0	0	0	0	0	0	0	0	0	0	0
QCD63q42	1.1	1.1	1.1	1.1	1.1	1.1	1.1	1.2	0.6	0.6	0.6	0.7	0.1	0.1	0.1	0.1	0.1	0.1	0.1	0.1	0.1	0.1	0.1	0	0	0	0	0	0	0	0	0	0	0	0	0	0	0	0	0	0	0	0	0	0	0	0	0
QCD66c26	1.1	1.1	1.1	1.1	1.1	1.1	1.1	1.2	0.6	0.6	0.6	0.7	0.1	0.1	0.1	0.1	0.1	0.1	0.1	0.1	0.1	0.1	0.1	0	0	0	0	0	0	0	0	0	0	0	0	0	0	0	0	0	0	0	0	0	0	0	0	0
QCD76w55	1.1	1.1	1.1	1.1	1.1	1.1	1.1	1.2	0.6	0.6	0.6	0.7	0.1	0.1	0.1	0.1	0.1	0.1	0.1	0.1	0.1	0.1	0.1	0	0	0	0	0	0	0	0	0	0	0	0	0	0	0	0	0	0	0	0	0	0	0	0	0
QCD97b34	1.1	1.1	1.1	1.1	1.1	1.1	1.1	1.2	0.6	0.6	0.6	0.7	0.1	0.1	0.1	0.1	0.1	0.1	0.1	0.1	0.1	0.1	0.1	0	0	0	0	0	0	0	0	0	0	0	0	0	0	0	0	0	0	0	0	0	0	0	0	0
R20291	1.1	1.1	1.1	1.1	1.1	1.1	1.1	1.2	0.6	0.6	0.6	0.7	0.1	0.1	0.1	0.1	0.1	0.1	0.1	0.1	0.1	0.1	0.1	0	0	0	0	0	0	0	0	0	0	0	0	0	0	0	0	0	0	0	0	0	0	0	0	0
T10	1.1	1.1	1.1	1.1	1.1	1.1	1.1	1.2	0.6	0.6	0.6	0.7	0.1	0.1	0.1	0.1	0.1	0.1	0.1	0.1	0.1	0.1	0.1	0	0	0	0	0	0	0	0	0	0	0	0	0	0	0	0	0	0	0	0	0	0	0	0	0
T17	1.1	1.1	1.1	1.1	1.1	1.1	1.1	1.2	0.6	0.6	0.6	0.7	0.1	0.1	0.1	0.1	0.1	0.1	0.1	0.1	0.1	0.1	0.1	0	0	0	0	0	0	0	0	0	0	0	0	0	0	0	0	0	0	0	0	0	0	0	0	0
T19	1.1	1.1	1.1	1.1	1.1	1.1	1.1	1.2	0.6	0.6	0.6	0.7	0.1	0.1	0.1	0.1	0.1	0.1	0.1	0.1	0.1	0.1	0.1	0	0	0	0	0	0	0	0	0	0	0	0	0	0	0	0	0	0	0	0	0	0	0	0	0
T23	1.1	1.1	1.1	1.1	1.1	1.1	1.1	1.2	0.6	0.6	0.6	0.7	0.1	0.1	0.1	0.1	0.1	0.1	0.1	0.1	0.1	0.1	0.1	0	0	0	0	0	0	0	0	0	0	0	0	0	0	0	0	0	0	0	0	0	0	0	0	0
T6	1.1	1.1	1.1	1.1	1.1	1.1	1.1	1.2	0.6	0.6	0.6	0.7	0.1	0.1	0.1	0.1	0.1	0.1	0.1	0.1	0.1	0.1	0.1	0	0	0	0	0	0	0	0	0	0	0	0	0	0	0	0	0	0	0	0	0	0	0	0	0
Minimum:	0.000000
Maximum:	1.33067
Average:	19

## Sheet: ATPaseAlpha_VType
	QCD23m63	M120	E1	T5	T20	NAP7	NAP08	E10	CF5	M68	E13	E15	T11	E19	QCD37x79	QCD97b34	QCD76w55	BI1	QCD32g58	CIP107932	QCD66c26	2007855	R20291	CD196	QCD63q42	T3	E28	E7	630	ATCC43255	T10	E23	BI9	T14	E12	T17	T15	E25	T22	E9	E14	T6	T42v1	E24v1	E16v1	T19	T23	CD002v1
QCD23m63	0	0	0	0	0	0	0	0.1	1.1	1.1	1.1	1	1	1.1	1.1	1.1	1.1	1.1	1.1	1.1	1.1	1.1	1.1	1.1	1	1	1	1	1	1	1	1	1	1.1	1.1	1.1	1.1	1.1	1.1	1	1.1	1.1	1.1	1.1	1.1	1	1	1.3
M120	0	0	0	0	0	0	0	0.1	1.1	1.1	1.1	1	1	1.1	1.1	1.1	1.1	1.1	1.1	1.1	1.1	1.1	1.1	1.1	1	1	1	1	1	1	1	1	1	1.1	1.1	1.1	1.1	1.1	1.1	1	1.1	1.1	1.1	1.1	1.1	1	1	1.3
E1	0	0	0	0	0	0	0	0.1	1.1	1.1	1.1	1	1	1.1	1.1	1.1	1.1	1.1	1.1	1.1	1.1	1.1	1.1	1.1	1	1	1	1	1	1	1	1	1	1.1	1.1	1.1	1.1	1.1	1.1	1	1.1	1.1	1.1	1.1	1.1	1	1	1.3
T5	0	0	0	0	0	0	0	0.1	1.1	1.1	1.1	1	1	1.1	1.1	1.1	1.1	1.1	1.1	1.1	1.1	1.1	1.1	1.1	1	1	1	1	1	1	1	1	1	1.1	1.1	1.1	1.1	1.1	1.1	1	1.1	1.1	1.1	1.1	1.1	1	1	1.3
T20	0	0	0	0	0	0	0	0.1	1.1	1.1	1.1	1	1	1.1	1.1	1.1	1.1	1.1	1.1	1.1	1.1	1.1	1.1	1.1	1	1	1	1	1	1	1	1	1	1.1	1.1	1.1	1.1	1.1	1.1	1	1.1	1.1	1.1	1.1	1.1	1	1	1.3
NAP7	0	0	0	0	0	0	0	0.1	1.1	1.1	1.1	1	1	1.1	1.1	1.1	1.1	1.1	1.1	1.1	1.1	1.1	1.1	1.1	1	1	1	1	1	1	1	1	1	1.1	1.1	1.1	1.1	1.1	1.1	1	1.1	1.1	1.1	1.1	1.1	1	1	1.3
NAP08	0	0	0	0	0	0	0	0.1	1.1	1.1	1.1	1	1	1.1	1.1	1.1	1.1	1.1	1.1	1.1	1.1	1.1	1.1	1.1	1	1	1	1	1	1	1	1	1	1.1	1.1	1.1	1.1	1.1	1.1	1	1.1	1.1	1.1	1.1	1.1	1	1	1.3
E10	0.1	0.1	0.1	0.1	0.1	0.1	0.1	0	1.2	1.2	1.2	1.1	1.1	1.1	1.1	1.1	1.1	1.1	1.1	1.1	1.1	1.1	1.1	1.1	1.1	1.1	1.1	1.1	1.1	1.1	1.1	1.1	1.1	1.1	1.1	1.2	1.1	1.1	1.1	1.1	1.2	1.2	1.2	1.2	1.1	1.1	1	1.3
CF5	1.1	1.1	1.1	1.1	1.1	1.1	1.1	1.2	0	0	0	0.3	0.3	0.3	0.3	0.3	0.3	0.3	0.3	0.3	0.3	0.3	0.3	0.3	0.3	0.3	0.3	0.3	0.3	0.3	0.3	0.3	0.3	0.3	0.3	0.4	0.3	0.3	0.3	0.2	0.3	0.3	0.3	0.3	0.4	0.3	0.2	0.6
M68	1.1	1.1	1.1	1.1	1.1	1.1	1.1	1.2	0	0	0	0.3	0.3	0.3	0.3	0.3	0.3	0.3	0.3	0.3	0.3	0.3	0.3	0.3	0.3	0.3	0.3	0.3	0.3	0.3	0.3	0.3	0.3	0.3	0.3	0.4	0.3	0.3	0.3	0.2	0.3	0.3	0.3	0.3	0.4	0.3	0.2	0.6
E13	1.1	1.1	1.1	1.1	1.1	1.1	1.1	1.2	0	0	0	0.3	0.3	0.3	0.3	0.3	0.3	0.3	0.3	0.3	0.3	0.3	0.3	0.3	0.3	0.3	0.3	0.3	0.3	0.3	0.3	0.3	0.3	0.3	0.3	0.4	0.3	0.3	0.3	0.2	0.3	0.3	0.3	0.3	0.4	0.3	0.2	0.6
E15	1	1	1	1	1	1	1	1.1	0.3	0.3	0.3	0	0	0.2	0.2	0.2	0.2	0.2	0.2	0.2	0.2	0.2	0.2	0.2	0.3	0.3	0.3	0.3	0.3	0.3	0.3	0.3	0.3	0.2	0.2	0.3	0.3	0.3	0.3	0.2	0.2	0.2	0.2	0.2	0.3	0.2	0.2	0.7
T11	1	1	1	1	1	1	1	1.1	0.3	0.3	0.3	0	0	0.2	0.2	0.2	0.2	0.2	0.2	0.2	0.2	0.2	0.2	0.2	0.3	0.3	0.3	0.3	0.3	0.3	0.3	0.3	0.3	0.2	0.2	0.3	0.3	0.3	0.3	0.2	0.2	0.2	0.2	0.2	0.3	0.2	0.2	0.7
E19	1.1	1.1	1.1	1.1	1.1	1.1	1.1	1.1	0.3	0.3	0.3	0.2	0.2	0	0	0	0	0	0	0	0	0	0	0	0.2	0.2	0.2	0.2	0.2	0.2	0.2	0.2	0.2	0.2	0.2	0.2	0.2	0.2	0.2	0.2	0.2	0.2	0.2	0.2	0.2	0.2	0.1	0.7
QCD37x79	1.1	1.1	1.1	1.1	1.1	1.1	1.1	1.1	0.3	0.3	0.3	0.2	0.2	0	0	0	0	0	0	0	0	0	0	0	0.2	0.2	0.2	0.2	0.2	0.2	0.2	0.2	0.2	0.2	0.2	0.2	0.2	0.2	0.2	0.2	0.2	0.2	0.2	0.2	0.2	0.2	0.1	0.7
QCD97b34	1.1	1.1	1.1	1.1	1.1	1.1	1.1	1.1	0.3	0.3	0.3	0.2	0.2	0	0	0	0	0	0	0	0	0	0	0	0.2	0.2	0.2	0.2	0.2	0.2	0.2	0.2	0.2	0.2	0.2	0.2	0.2	0.2	0.2	0.2	0.2	0.2	0.2	0.2	0.2	0.2	0.1	0.7
QCD76w55	1.1	1.1	1.1	1.1	1.1	1.1	1.1	1.1	0.3	0.3	0.3	0.2	0.2	0	0	0	0	0	0	0	0	0	0	0	0.2	0.2	0.2	0.2	0.2	0.2	0.2	0.2	0.2	0.2	0.2	0.2	0.2	0.2	0.2	0.2	0.2	0.2	0.2	0.2	0.2	0.2	0.1	0.7
BI1	1.1	1.1	1.1	1.1	1.1	1.1	1.1	1.1	0.3	0.3	0.3	0.2	0.2	0	0	0	0	0	0	0	0	0	0	0	0.2	0.2	0.2	0.2	0.2	0.2	0.2	0.2	0.2	0.2	0.2	0.2	0.2	0.2	0.2	0.2	0.2	0.2	0.2	0.2	0.2	0.2	0.1	0.7
QCD32g58	1.1	1.1	1.1	1.1	1.1	1.1	1.1	1.1	0.3	0.3	0.3	0.2	0.2	0	0	0	0	0	0	0	0	0	0	0	0.2	0.2	0.2	0.2	0.2	0.2	0.2	0.2	0.2	0.2	0.2	0.2	0.2	0.2	0.2	0.2	0.2	0.2	0.2	0.2	0.2	0.2	0.1	0.7
CIP107932	1.1	1.1	1.1	1.1	1.1	1.1	1.1	1.1	0.3	0.3	0.3	0.2	0.2	0	0	0	0	0	0	0	0	0	0	0	0.2	0.2	0.2	0.2	0.2	0.2	0.2	0.2	0.2	0.2	0.2	0.2	0.2	0.2	0.2	0.2	0.2	0.2	0.2	0.2	0.2	0.2	0.1	0.7
QCD66c26	1.1	1.1	1.1	1.1	1.1	1.1	1.1	1.1	0.3	0.3	0.3	0.2	0.2	0	0	0	0	0	0	0	0	0	0	0	0.2	0.2	0.2	0.2	0.2	0.2	0.2	0.2	0.2	0.2	0.2	0.2	0.2	0.2	0.2	0.2	0.2	0.2	0.2	0.2	0.2	0.2	0.1	0.7
2007855	1.1	1.1	1.1	1.1	1.1	1.1	1.1	1.1	0.3	0.3	0.3	0.2	0.2	0	0	0	0	0	0	0	0	0	0	0	0.2	0.2	0.2	0.2	0.2	0.2	0.2	0.2	0.2	0.2	0.2	0.2	0.2	0.2	0.2	0.2	0.2	0.2	0.2	0.2	0.2	0.2	0.1	0.7
R20291	1.1	1.1	1.1	1.1	1.1	1.1	1.1	1.1	0.3	0.3	0.3	0.2	0.2	0	0	0	0	0	0	0	0	0	0	0	0.2	0.2	0.2	0.2	0.2	0.2	0.2	0.2	0.2	0.2	0.2	0.2	0.2	0.2	0.2	0.2	0.2	0.2	0.2	0.2	0.2	0.2	0.1	0.7
CD196	1.1	1.1	1.1	1.1	1.1	1.1	1.1	1.1	0.3	0.3	0.3	0.2	0.2	0	0	0	0	0	0	0	0	0	0	0	0.2	0.2	0.2	0.2	0.2	0.2	0.2	0.2	0.2	0.2	0.2	0.2	0.2	0.2	0.2	0.2	0.2	0.2	0.2	0.2	0.2	0.2	0.1	0.7
QCD63q42	1	1	1	1	1	1	1	1.1	0.3	0.3	0.3	0.3	0.3	0.2	0.2	0.2	0.2	0.2	0.2	0.2	0.2	0.2	0.2	0.2	0	0	0	0	0	0	0	0	0	0.1	0.1	0.1	0.1	0.1	0.1	0.1	0.2	0.2	0.2	0.2	0.2	0.2	0.1	0.7
T3	1	1	1	1	1	1	1	1.1	0.3	0.3	0.3	0.3	0.3	0.2	0.2	0.2	0.2	0.2	0.2	0.2	0.2	0.2	0.2	0.2	0	0	0	0	0	0	0	0	0	0.1	0.1	0.1	0.1	0.1	0.1	0.1	0.2	0.2	0.2	0.2	0.2	0.2	0.1	0.7
E28	1	1	1	1	1	1	1	1.1	0.3	0.3	0.3	0.3	0.3	0.2	0.2	0.2	0.2	0.2	0.2	0.2	0.2	0.2	0.2	0.2	0	0	0	0	0	0	0	0	0	0.1	0.1	0.1	0.1	0.1	0.1	0.1	0.2	0.2	0.2	0.2	0.2	0.2	0.1	0.7
E7	1	1	1	1	1	1	1	1.1	0.3	0.3	0.3	0.3	0.3	0.2	0.2	0.2	0.2	0.2	0.2	0.2	0.2	0.2	0.2	0.2	0	0	0	0	0	0	0	0	0	0.1	0.1	0.1	0.1	0.1	0.1	0.1	0.2	0.2	0.2	0.2	0.2	0.2	0.1	0.7
630	1	1	1	1	1	1	1	1.1	0.3	0.3	0.3	0.3	0.3	0.2	0.2	0.2	0.2	0.2	0.2	0.2	0.2	0.2	0.2	0.2	0	0	0	0	0	0	0	0	0	0.1	0.1	0.1	0.1	0.1	0.1	0.1	0.2	0.2	0.2	0.2	0.2	0.2	0.1	0.7
ATCC43255	1	1	1	1	1	1	1	1.1	0.3	0.3	0.3	0.3	0.3	0.2	0.2	0.2	0.2	0.2	0.2	0.2	0.2	0.2	0.2	0.2	0	0	0	0	0	0	0	0	0	0.1	0.1	0.1	0.1	0.1	0.1	0.1	0.2	0.2	0.2	0.2	0.2	0.2	0.1	0.7
T10	1	1	1	1	1	1	1	1.1	0.3	0.3	0.3	0.3	0.3	0.2	0.2	0.2	0.2	0.2	0.2	0.2	0.2	0.2	0.2	0.2	0	0	0	0	0	0	0	0	0	0.1	0.1	0.1	0.1	0.1	0.1	0.1	0.2	0.2	0.2	0.2	0.2	0.2	0.1	0.7
E23	1	1	1	1	1	1	1	1.1	0.3	0.3	0.3	0.3	0.3	0.2	0.2	0.2	0.2	0.2	0.2	0.2	0.2	0.2	0.2	0.2	0	0	0	0	0	0	0	0	0	0.1	0.1	0.1	0.1	0.1	0.1	0.1	0.2	0.2	0.2	0.2	0.2	0.2	0.1	0.7
BI9	1	1	1	1	1	1	1	1.1	0.3	0.3	0.3	0.3	0.3	0.2	0.2	0.2	0.2	0.2	0.2	0.2	0.2	0.2	0.2	0.2	0	0	0	0	0	0	0	0	0	0.1	0.1	0.1	0.1	0.1	0.1	0.1	0.2	0.2	0.2	0.2	0.2	0.2	0.1	0.7
T14	1.1	1.1	1.1	1.1	1.1	1.1	1.1	1.1	0.3	0.3	0.3	0.2	0.2	0.2	0.2	0.2	0.2	0.2	0.2	0.2	0.2	0.2	0.2	0.2	0.1	0.1	0.1	0.1	0.1	0.1	0.1	0.1	0.1	0	0	0.1	0.2	0.2	0.2	0.1	0.1	0.1	0.1	0.1	0.2	0.1	0.2	0.7
E12	1.1	1.1	1.1	1.1	1.1	1.1	1.1	1.1	0.3	0.3	0.3	0.2	0.2	0.2	0.2	0.2	0.2	0.2	0.2	0.2	0.2	0.2	0.2	0.2	0.1	0.1	0.1	0.1	0.1	0.1	0.1	0.1	0.1	0	0	0.1	0.2	0.2	0.2	0.1	0.1	0.1	0.1	0.1	0.2	0.1	0.2	0.7
T17	1.1	1.1	1.1	1.1	1.1	1.1	1.1	1.2	0.4	0.4	0.4	0.3	0.3	0.2	0.2	0.2	0.2	0.2	0.2	0.2	0.2	0.2	0.2	0.2	0.1	0.1	0.1	0.1	0.1	0.1	0.1	0.1	0.1	0.1	0.1	0	0.2	0.2	0.2	0.2	0.2	0.2	0.2	0.2	0.2	0.2	0.2	0.8
T15	1.1	1.1	1.1	1.1	1.1	1.1	1.1	1.1	0.3	0.3	0.3	0.3	0.3	0.2	0.2	0.2	0.2	0.2	0.2	0.2	0.2	0.2	0.2	0.2	0.1	0.1	0.1	0.1	0.1	0.1	0.1	0.1	0.1	0.2	0.2	0.2	0	0	0	0.1	0.2	0.2	0.2	0.2	0.2	0.2	0.1	0.7
E25	1.1	1.1	1.1	1.1	1.1	1.1	1.1	1.1	0.3	0.3	0.3	0.3	0.3	0.2	0.2	0.2	0.2	0.2	0.2	0.2	0.2	0.2	0.2	0.2	0.1	0.1	0.1	0.1	0.1	0.1	0.1	0.1	0.1	0.2	0.2	0.2	0	0	0	0.1	0.2	0.2	0.2	0.2	0.2	0.2	0.1	0.7
T22	1.1	1.1	1.1	1.1	1.1	1.1	1.1	1.1	0.3	0.3	0.3	0.3	0.3	0.2	0.2	0.2	0.2	0.2	0.2	0.2	0.2	0.2	0.2	0.2	0.1	0.1	0.1	0.1	0.1	0.1	0.1	0.1	0.1	0.2	0.2	0.2	0	0	0	0.1	0.2	0.2	0.2	0.2	0.2	0.2	0.1	0.7
E9	1	1	1	1	1	1	1	1.1	0.2	0.2	0.2	0.2	0.2	0.2	0.2	0.2	0.2	0.2	0.2	0.2	0.2	0.2	0.2	0.2	0.1	0.1	0.1	0.1	0.1	0.1	0.1	0.1	0.1	0.1	0.1	0.2	0.1	0.1	0.1	0	0.1	0.1	0.1	0.1	0.2	0.1	0.1	0.6
E14	1.1	1.1	1.1	1.1	1.1	1.1	1.1	1.2	0.3	0.3	0.3	0.2	0.2	0.2	0.2	0.2	0.2	0.2	0.2	0.2	0.2	0.2	0.2	0.2	0.2	0.2	0.2	0.2	0.2	0.2	0.2	0.2	0.2	0.1	0.1	0.2	0.2	0.2	0.2	0.1	0	0	0	0	0.1	0.1	0.2	0.7
T6	1.1	1.1	1.1	1.1	1.1	1.1	1.1	1.2	0.3	0.3	0.3	0.2	0.2	0.2	0.2	0.2	0.2	0.2	0.2	0.2	0.2	0.2	0.2	0.2	0.2	0.2	0.2	0.2	0.2	0.2	0.2	0.2	0.2	0.1	0.1	0.2	0.2	0.2	0.2	0.1	0	0	0	0	0.1	0.1	0.2	0.7
T42v1	1.1	1.1	1.1	1.1	1.1	1.1	1.1	1.2	0.3	0.3	0.3	0.2	0.2	0.2	0.2	0.2	0.2	0.2	0.2	0.2	0.2	0.2	0.2	0.2	0.2	0.2	0.2	0.2	0.2	0.2	0.2	0.2	0.2	0.1	0.1	0.2	0.2	0.2	0.2	0.1	0	0	0	0	0.1	0.1	0.2	0.7
E24v1	1.1	1.1	1.1	1.1	1.1	1.1	1.1	1.2	0.3	0.3	0.3	0.2	0.2	0.2	0.2	0.2	0.2	0.2	0.2	0.2	0.2	0.2	0.2	0.2	0.2	0.2	0.2	0.2	0.2	0.2	0.2	0.2	0.2	0.1	0.1	0.2	0.2	0.2	0.2	0.1	0	0	0	0	0.1	0.1	0.2	0.7
E16v1	1.1	1.1	1.1	1.1	1.1	1.1	1.1	1.1	0.4	0.4	0.4	0.3	0.3	0.2	0.2	0.2	0.2	0.2	0.2	0.2	0.2	0.2	0.2	0.2	0.2	0.2	0.2	0.2	0.2	0.2	0.2	0.2	0.2	0.2	0.2	0.2	0.2	0.2	0.2	0.2	0.1	0.1	0.1	0.1	0	0.1	0.2	0.7
T19	1	1	1	1	1	1	1	1.1	0.3	0.3	0.3	0.2	0.2	0.2	0.2	0.2	0.2	0.2	0.2	0.2	0.2	0.2	0.2	0.2	0.2	0.2	0.2	0.2	0.2	0.2	0.2	0.2	0.2	0.1	0.1	0.2	0.2	0.2	0.2	0.1	0.1	0.1	0.1	0.1	0.1	0	0.2	0.6
T23	1	1	1	1	1	1	1	1	0.2	0.2	0.2	0.2	0.2	0.1	0.1	0.1	0.1	0.1	0.1	0.1	0.1	0.1	0.1	0.1	0.1	0.1	0.1	0.1	0.1	0.1	0.1	0.1	0.1	0.2	0.2	0.2	0.1	0.1	0.1	0.1	0.2	0.2	0.2	0.2	0.2	0.2	0	0.6
CD002v1	1.3	1.3	1.3	1.3	1.3	1.3	1.3	1.3	0.6	0.6	0.6	0.7	0.7	0.7	0.7	0.7	0.7	0.7	0.7	0.7	0.7	0.7	0.7	0.7	0.7	0.7	0.7	0.7	0.7	0.7	0.7	0.7	0.7	0.7	0.7	0.8	0.7	0.7	0.7	0.6	0.7	0.7	0.7	0.7	0.7	0.6	0.6	0
Minimum:	0.000000
Maximum:	1.34907
Average:	19

## Sheet: ATPaseBeta F1F10
	E24	T42	CDE14v1	CDE7v2	CDT19v1	CDT6v1	BI9	CDE23v1	QCD63q42v1	CDT10v1	E16	630	CDE28v1	CDT17v2	CDT3v1	ATCC43255	CDE25v2	CDT15v2	CDT22v1	CDE12v2	CDE9v1	CDT14v2	CDT20v1	CDT5v1	CDE10v1	CDE1v1	M120	NAP07v1	NAP08v1	QCD23m63v1	CD002	CF5	CDE13v1	M68	2007855	BI1	CD196	CIP107932v1	CDE15v2	CDE19v1	QCD32g58v1	QCD37x79	QCD66c26v1	QCD76w55v1	QCD97b34v1	R20291	CDT11v2	CDT23v1
E24	0	0	0	0	0	0	0.1	0.1	0.1	0.1	0.2	0.2	0.2	0.2	0.2	0.1	0.1	0.1	0.1	0.2	0.1	0.2	0.9	0.9	0.9	0.9	0.9	0.9	0.9	0.9	0.7	0.7	0.7	0.7	0.2	0.2	0.2	0.2	0.2	0.2	0.2	0.2	0.2	0.2	0.2	0.2	0.2	0.2
T42	0	0	0	0	0	0	0.1	0.1	0.1	0.1	0.2	0.2	0.2	0.2	0.2	0.1	0.1	0.1	0.1	0.2	0.1	0.2	0.9	0.9	0.9	0.9	0.9	0.9	0.9	0.9	0.7	0.7	0.7	0.7	0.2	0.2	0.2	0.2	0.2	0.2	0.2	0.2	0.2	0.2	0.2	0.2	0.2	0.2
CDE14v1	0	0	0	0	0	0	0.1	0.1	0.1	0.1	0.2	0.2	0.2	0.2	0.2	0.1	0.1	0.1	0.1	0.2	0.1	0.2	0.9	0.9	0.9	0.9	0.9	0.9	0.9	0.9	0.7	0.7	0.7	0.7	0.2	0.2	0.2	0.2	0.2	0.2	0.2	0.2	0.2	0.2	0.2	0.2	0.2	0.2
CDE7v2	0	0	0	0	0	0	0.1	0.1	0.1	0.1	0.2	0.2	0.2	0.2	0.2	0.1	0.1	0.1	0.1	0.2	0.1	0.2	0.9	0.9	0.9	0.9	0.9	0.9	0.9	0.9	0.7	0.7	0.7	0.7	0.2	0.2	0.2	0.2	0.2	0.2	0.2	0.2	0.2	0.2	0.2	0.2	0.2	0.2
CDT19v1	0	0	0	0	0	0	0.1	0.1	0.1	0.1	0.2	0.2	0.2	0.2	0.2	0.1	0.1	0.1	0.1	0.2	0.1	0.2	0.9	0.9	0.9	0.9	0.9	0.9	0.9	0.9	0.7	0.7	0.7	0.7	0.2	0.2	0.2	0.2	0.2	0.2	0.2	0.2	0.2	0.2	0.2	0.2	0.2	0.2
CDT6v1	0	0	0	0	0	0	0.1	0.1	0.1	0.1	0.2	0.2	0.2	0.2	0.2	0.1	0.1	0.1	0.1	0.2	0.1	0.2	0.9	0.9	0.9	0.9	0.9	0.9	0.9	0.9	0.7	0.7	0.7	0.7	0.2	0.2	0.2	0.2	0.2	0.2	0.2	0.2	0.2	0.2	0.2	0.2	0.2	0.2
BI9	0.1	0.1	0.1	0.1	0.1	0.1	0	0	0	0	0.3	0.3	0.3	0.3	0.3	0.2	0.1	0.1	0.1	0.3	0.2	0.2	0.9	0.9	0.9	0.9	0.9	0.9	0.9	0.9	0.8	0.8	0.8	0.8	0.3	0.3	0.3	0.3	0.3	0.3	0.3	0.3	0.3	0.3	0.3	0.3	0.3	0.3
CDE23v1	0.1	0.1	0.1	0.1	0.1	0.1	0	0	0	0	0.3	0.3	0.3	0.3	0.3	0.2	0.1	0.1	0.1	0.3	0.2	0.2	0.9	0.9	0.9	0.9	0.9	0.9	0.9	0.9	0.8	0.8	0.8	0.8	0.3	0.3	0.3	0.3	0.3	0.3	0.3	0.3	0.3	0.3	0.3	0.3	0.3	0.3
QCD63q42v1	0.1	0.1	0.1	0.1	0.1	0.1	0	0	0	0	0.3	0.3	0.3	0.3	0.3	0.2	0.1	0.1	0.1	0.3	0.2	0.2	0.9	0.9	0.9	0.9	0.9	0.9	0.9	0.9	0.8	0.8	0.8	0.8	0.3	0.3	0.3	0.3	0.3	0.3	0.3	0.3	0.3	0.3	0.3	0.3	0.3	0.3
CDT10v1	0.1	0.1	0.1	0.1	0.1	0.1	0	0	0	0	0.3	0.3	0.3	0.3	0.3	0.2	0.1	0.1	0.1	0.3	0.2	0.2	0.9	0.9	0.9	0.9	0.9	0.9	0.9	0.9	0.8	0.8	0.8	0.8	0.3	0.3	0.3	0.3	0.3	0.3	0.3	0.3	0.3	0.3	0.3	0.3	0.3	0.3
E16	0.2	0.2	0.2	0.2	0.2	0.2	0.3	0.3	0.3	0.3	0	0	0	0	0	0.2	0.3	0.3	0.3	0.4	0.4	0.4	1.1	1.1	1.1	1.1	1.1	1.1	1.1	1.1	0.8	0.8	0.8	0.8	0.4	0.4	0.4	0.4	0.4	0.4	0.4	0.4	0.4	0.4	0.4	0.4	0.4	0.4
630	0.2	0.2	0.2	0.2	0.2	0.2	0.3	0.3	0.3	0.3	0	0	0	0	0	0.2	0.3	0.3	0.3	0.4	0.4	0.4	1.1	1.1	1.1	1.1	1.1	1.1	1.1	1.1	0.8	0.8	0.8	0.8	0.4	0.4	0.4	0.4	0.4	0.4	0.4	0.4	0.4	0.4	0.4	0.4	0.4	0.4
CDE28v1	0.2	0.2	0.2	0.2	0.2	0.2	0.3	0.3	0.3	0.3	0	0	0	0	0	0.2	0.3	0.3	0.3	0.4	0.4	0.4	1.1	1.1	1.1	1.1	1.1	1.1	1.1	1.1	0.8	0.8	0.8	0.8	0.4	0.4	0.4	0.4	0.4	0.4	0.4	0.4	0.4	0.4	0.4	0.4	0.4	0.4
CDT17v2	0.2	0.2	0.2	0.2	0.2	0.2	0.3	0.3	0.3	0.3	0	0	0	0	0	0.2	0.3	0.3	0.3	0.4	0.4	0.4	1.1	1.1	1.1	1.1	1.1	1.1	1.1	1.1	0.8	0.8	0.8	0.8	0.4	0.4	0.4	0.4	0.4	0.4	0.4	0.4	0.4	0.4	0.4	0.4	0.4	0.4
CDT3v1	0.2	0.2	0.2	0.2	0.2	0.2	0.3	0.3	0.3	0.3	0	0	0	0	0	0.2	0.3	0.3	0.3	0.4	0.4	0.4	1.1	1.1	1.1	1.1	1.1	1.1	1.1	1.1	0.8	0.8	0.8	0.8	0.4	0.4	0.4	0.4	0.4	0.4	0.4	0.4	0.4	0.4	0.4	0.4	0.4	0.4
ATCC43255	0.1	0.1	0.1	0.1	0.1	0.1	0.2	0.2	0.2	0.2	0.2	0.2	0.2	0.2	0.2	0	0.2	0.2	0.2	0.4	0.3	0.3	1	1	1	1	1	1	1	1	0.9	0.9	0.9	0.9	0.4	0.4	0.4	0.4	0.4	0.4	0.4	0.4	0.4	0.4	0.4	0.4	0.4	0.4
CDE25v2	0.1	0.1	0.1	0.1	0.1	0.1	0.1	0.1	0.1	0.1	0.3	0.3	0.3	0.3	0.3	0.2	0	0	0	0.1	0.1	0.1	0.9	0.9	0.9	0.9	0.9	0.9	0.9	0.9	0.8	0.8	0.8	0.8	0.3	0.3	0.3	0.3	0.3	0.3	0.3	0.3	0.3	0.3	0.3	0.3	0.3	0.3
CDT15v2	0.1	0.1	0.1	0.1	0.1	0.1	0.1	0.1	0.1	0.1	0.3	0.3	0.3	0.3	0.3	0.2	0	0	0	0.1	0.1	0.1	0.9	0.9	0.9	0.9	0.9	0.9	0.9	0.9	0.8	0.8	0.8	0.8	0.3	0.3	0.3	0.3	0.3	0.3	0.3	0.3	0.3	0.3	0.3	0.3	0.3	0.3
CDT22v1	0.1	0.1	0.1	0.1	0.1	0.1	0.1	0.1	0.1	0.1	0.3	0.3	0.3	0.3	0.3	0.2	0	0	0	0.1	0.1	0.1	0.9	0.9	0.9	0.9	0.9	0.9	0.9	0.9	0.8	0.8	0.8	0.8	0.3	0.3	0.3	0.3	0.3	0.3	0.3	0.3	0.3	0.3	0.3	0.3	0.3	0.3
CDE12v2	0.2	0.2	0.2	0.2	0.2	0.2	0.3	0.3	0.3	0.3	0.4	0.4	0.4	0.4	0.4	0.4	0.1	0.1	0.1	0	0.1	0	0.9	0.9	0.9	0.9	0.9	0.9	0.9	0.9	0.8	0.8	0.8	0.8	0.3	0.3	0.3	0.3	0.3	0.3	0.3	0.3	0.3	0.3	0.3	0.3	0.3	0.3
CDE9v1	0.1	0.1	0.1	0.1	0.1	0.1	0.2	0.2	0.2	0.2	0.4	0.4	0.4	0.4	0.4	0.3	0.1	0.1	0.1	0.1	0	0	0.9	0.9	0.9	0.9	0.9	0.9	0.9	0.9	0.7	0.7	0.7	0.7	0.2	0.2	0.2	0.2	0.2	0.2	0.2	0.2	0.2	0.2	0.2	0.2	0.2	0.2
CDT14v2	0.2	0.2	0.2	0.2	0.2	0.2	0.2	0.2	0.2	0.2	0.4	0.4	0.4	0.4	0.4	0.3	0.1	0.1	0.1	0	0	0	1	1	1	1	1	1	1	1	0.8	0.8	0.8	0.8	0.2	0.2	0.2	0.2	0.2	0.2	0.2	0.2	0.2	0.2	0.2	0.2	0.2	0.2
CDT20v1	0.9	0.9	0.9	0.9	0.9	0.9	0.9	0.9	0.9	0.9	1.1	1.1	1.1	1.1	1.1	1	0.9	0.9	0.9	0.9	0.9	1	0	0	0	0	0	0	0	0	1.1	1.1	1.1	1.1	0.9	0.9	0.9	0.9	0.9	0.9	0.9	0.9	0.9	0.9	0.9	0.9	0.9	0.9
CDT5v1	0.9	0.9	0.9	0.9	0.9	0.9	0.9	0.9	0.9	0.9	1.1	1.1	1.1	1.1	1.1	1	0.9	0.9	0.9	0.9	0.9	1	0	0	0	0	0	0	0	0	1.1	1.1	1.1	1.1	0.9	0.9	0.9	0.9	0.9	0.9	0.9	0.9	0.9	0.9	0.9	0.9	0.9	0.9
CDE10v1	0.9	0.9	0.9	0.9	0.9	0.9	0.9	0.9	0.9	0.9	1.1	1.1	1.1	1.1	1.1	1	0.9	0.9	0.9	0.9	0.9	1	0	0	0	0	0	0	0	0	1.1	1.1	1.1	1.1	0.9	0.9	0.9	0.9	0.9	0.9	0.9	0.9	0.9	0.9	0.9	0.9	0.9	0.9
CDE1v1	0.9	0.9	0.9	0.9	0.9	0.9	0.9	0.9	0.9	0.9	1.1	1.1	1.1	1.1	1.1	1	0.9	0.9	0.9	0.9	0.9	1	0	0	0	0	0	0	0	0	1.1	1.1	1.1	1.1	0.9	0.9	0.9	0.9	0.9	0.9	0.9	0.9	0.9	0.9	0.9	0.9	0.9	0.9
M120	0.9	0.9	0.9	0.9	0.9	0.9	0.9	0.9	0.9	0.9	1.1	1.1	1.1	1.1	1.1	1	0.9	0.9	0.9	0.9	0.9	1	0	0	0	0	0	0	0	0	1.1	1.1	1.1	1.1	0.9	0.9	0.9	0.9	0.9	0.9	0.9	0.9	0.9	0.9	0.9	0.9	0.9	0.9
NAP07v1	0.9	0.9	0.9	0.9	0.9	0.9	0.9	0.9	0.9	0.9	1.1	1.1	1.1	1.1	1.1	1	0.9	0.9	0.9	0.9	0.9	1	0	0	0	0	0	0	0	0	1.1	1.1	1.1	1.1	0.9	0.9	0.9	0.9	0.9	0.9	0.9	0.9	0.9	0.9	0.9	0.9	0.9	0.9
NAP08v1	0.9	0.9	0.9	0.9	0.9	0.9	0.9	0.9	0.9	0.9	1.1	1.1	1.1	1.1	1.1	1	0.9	0.9	0.9	0.9	0.9	1	0	0	0	0	0	0	0	0	1.1	1.1	1.1	1.1	0.9	0.9	0.9	0.9	0.9	0.9	0.9	0.9	0.9	0.9	0.9	0.9	0.9	0.9
QCD23m63v1	0.9	0.9	0.9	0.9	0.9	0.9	0.9	0.9	0.9	0.9	1.1	1.1	1.1	1.1	1.1	1	0.9	0.9	0.9	0.9	0.9	1	0	0	0	0	0	0	0	0	1.1	1.1	1.1	1.1	0.9	0.9	0.9	0.9	0.9	0.9	0.9	0.9	0.9	0.9	0.9	0.9	0.9	0.9
CD002	0.7	0.7	0.7	0.7	0.7	0.7	0.8	0.8	0.8	0.8	0.8	0.8	0.8	0.8	0.8	0.9	0.8	0.8	0.8	0.8	0.7	0.8	1.1	1.1	1.1	1.1	1.1	1.1	1.1	1.1	0	0	0	0	0.6	0.6	0.6	0.6	0.6	0.6	0.6	0.6	0.6	0.6	0.6	0.6	0.6	0.6
CF5	0.7	0.7	0.7	0.7	0.7	0.7	0.8	0.8	0.8	0.8	0.8	0.8	0.8	0.8	0.8	0.9	0.8	0.8	0.8	0.8	0.7	0.8	1.1	1.1	1.1	1.1	1.1	1.1	1.1	1.1	0	0	0	0	0.6	0.6	0.6	0.6	0.6	0.6	0.6	0.6	0.6	0.6	0.6	0.6	0.6	0.6
CDE13v1	0.7	0.7	0.7	0.7	0.7	0.7	0.8	0.8	0.8	0.8	0.8	0.8	0.8	0.8	0.8	0.9	0.8	0.8	0.8	0.8	0.7	0.8	1.1	1.1	1.1	1.1	1.1	1.1	1.1	1.1	0	0	0	0	0.6	0.6	0.6	0.6	0.6	0.6	0.6	0.6	0.6	0.6	0.6	0.6	0.6	0.6
M68	0.7	0.7	0.7	0.7	0.7	0.7	0.8	0.8	0.8	0.8	0.8	0.8	0.8	0.8	0.8	0.9	0.8	0.8	0.8	0.8	0.7	0.8	1.1	1.1	1.1	1.1	1.1	1.1	1.1	1.1	0	0	0	0	0.6	0.6	0.6	0.6	0.6	0.6	0.6	0.6	0.6	0.6	0.6	0.6	0.6	0.6
2007855	0.2	0.2	0.2	0.2	0.2	0.2	0.3	0.3	0.3	0.3	0.4	0.4	0.4	0.4	0.4	0.4	0.3	0.3	0.3	0.3	0.2	0.2	0.9	0.9	0.9	0.9	0.9	0.9	0.9	0.9	0.6	0.6	0.6	0.6	0	0	0	0	0	0	0	0	0	0	0	0	0	0
BI1	0.2	0.2	0.2	0.2	0.2	0.2	0.3	0.3	0.3	0.3	0.4	0.4	0.4	0.4	0.4	0.4	0.3	0.3	0.3	0.3	0.2	0.2	0.9	0.9	0.9	0.9	0.9	0.9	0.9	0.9	0.6	0.6	0.6	0.6	0	0	0	0	0	0	0	0	0	0	0	0	0	0
CD196	0.2	0.2	0.2	0.2	0.2	0.2	0.3	0.3	0.3	0.3	0.4	0.4	0.4	0.4	0.4	0.4	0.3	0.3	0.3	0.3	0.2	0.2	0.9	0.9	0.9	0.9	0.9	0.9	0.9	0.9	0.6	0.6	0.6	0.6	0	0	0	0	0	0	0	0	0	0	0	0	0	0
CIP107932v1	0.2	0.2	0.2	0.2	0.2	0.2	0.3	0.3	0.3	0.3	0.4	0.4	0.4	0.4	0.4	0.4	0.3	0.3	0.3	0.3	0.2	0.2	0.9	0.9	0.9	0.9	0.9	0.9	0.9	0.9	0.6	0.6	0.6	0.6	0	0	0	0	0	0	0	0	0	0	0	0	0	0
CDE15v2	0.2	0.2	0.2	0.2	0.2	0.2	0.3	0.3	0.3	0.3	0.4	0.4	0.4	0.4	0.4	0.4	0.3	0.3	0.3	0.3	0.2	0.2	0.9	0.9	0.9	0.9	0.9	0.9	0.9	0.9	0.6	0.6	0.6	0.6	0	0	0	0	0	0	0	0	0	0	0	0	0	0
CDE19v1	0.2	0.2	0.2	0.2	0.2	0.2	0.3	0.3	0.3	0.3	0.4	0.4	0.4	0.4	0.4	0.4	0.3	0.3	0.3	0.3	0.2	0.2	0.9	0.9	0.9	0.9	0.9	0.9	0.9	0.9	0.6	0.6	0.6	0.6	0	0	0	0	0	0	0	0	0	0	0	0	0	0
QCD32g58v1	0.2	0.2	0.2	0.2	0.2	0.2	0.3	0.3	0.3	0.3	0.4	0.4	0.4	0.4	0.4	0.4	0.3	0.3	0.3	0.3	0.2	0.2	0.9	0.9	0.9	0.9	0.9	0.9	0.9	0.9	0.6	0.6	0.6	0.6	0	0	0	0	0	0	0	0	0	0	0	0	0	0
QCD37x79	0.2	0.2	0.2	0.2	0.2	0.2	0.3	0.3	0.3	0.3	0.4	0.4	0.4	0.4	0.4	0.4	0.3	0.3	0.3	0.3	0.2	0.2	0.9	0.9	0.9	0.9	0.9	0.9	0.9	0.9	0.6	0.6	0.6	0.6	0	0	0	0	0	0	0	0	0	0	0	0	0	0
QCD66c26v1	0.2	0.2	0.2	0.2	0.2	0.2	0.3	0.3	0.3	0.3	0.4	0.4	0.4	0.4	0.4	0.4	0.3	0.3	0.3	0.3	0.2	0.2	0.9	0.9	0.9	0.9	0.9	0.9	0.9	0.9	0.6	0.6	0.6	0.6	0	0	0	0	0	0	0	0	0	0	0	0	0	0
QCD76w55v1	0.2	0.2	0.2	0.2	0.2	0.2	0.3	0.3	0.3	0.3	0.4	0.4	0.4	0.4	0.4	0.4	0.3	0.3	0.3	0.3	0.2	0.2	0.9	0.9	0.9	0.9	0.9	0.9	0.9	0.9	0.6	0.6	0.6	0.6	0	0	0	0	0	0	0	0	0	0	0	0	0	0
QCD97b34v1	0.2	0.2	0.2	0.2	0.2	0.2	0.3	0.3	0.3	0.3	0.4	0.4	0.4	0.4	0.4	0.4	0.3	0.3	0.3	0.3	0.2	0.2	0.9	0.9	0.9	0.9	0.9	0.9	0.9	0.9	0.6	0.6	0.6	0.6	0	0	0	0	0	0	0	0	0	0	0	0	0	0
R20291	0.2	0.2	0.2	0.2	0.2	0.2	0.3	0.3	0.3	0.3	0.4	0.4	0.4	0.4	0.4	0.4	0.3	0.3	0.3	0.3	0.2	0.2	0.9	0.9	0.9	0.9	0.9	0.9	0.9	0.9	0.6	0.6	0.6	0.6	0	0	0	0	0	0	0	0	0	0	0	0	0	0
CDT11v2	0.2	0.2	0.2	0.2	0.2	0.2	0.3	0.3	0.3	0.3	0.4	0.4	0.4	0.4	0.4	0.4	0.3	0.3	0.3	0.3	0.2	0.2	0.9	0.9	0.9	0.9	0.9	0.9	0.9	0.9	0.6	0.6	0.6	0.6	0	0	0	0	0	0	0	0	0	0	0	0	0	0
CDT23v1	0.2	0.2	0.2	0.2	0.2	0.2	0.3	0.3	0.3	0.3	0.4	0.4	0.4	0.4	0.4	0.4	0.3	0.3	0.3	0.3	0.2	0.2	0.9	0.9	0.9	0.9	0.9	0.9	0.9	0.9	0.6	0.6	0.6	0.6	0	0	0	0	0	0	0	0	0	0	0	0	0	0
Minimum:	0.000000
Maximum:	1.14695
Average:	19

## Sheet: ATPaseBeta_VType
	CDT20v1	NAP08v1	QCD23m63v1	M120	CDE1v1	CDE10v1	CDT5v1	NAP07v1	QCD37x79	CIP107932v1	CD196	QCD66c26v1	BI1	QCD32g58v1	R20291	CDE19v1	2007855	QCD97b34v1	QCD76w55v1	CDT3v1	CDT10v1	CDE28v1	CDE23v1	CDE7v2	QCD63q42v1	BI9	ATCC43255	630	CDT19v1	CDT6v1	CDE14v1	E24	T42	CDE9v1	CDT17v2	CDT14v2	CDE12v2	E16	CDT15v2	CDE25v2	CDT22v1	M68	CF5	CDE13v1	CD002	CDT11v2	CDE15v2	CDT23v1
CDT20v1	0	0	0	0	0	0.1	0	0	1.6	1.6	1.6	1.6	1.6	1.6	1.6	1.6	1.6	1.6	1.6	1.7	1.7	1.7	1.7	1.7	1.7	1.7	1.7	1.7	1.7	1.7	1.7	1.7	1.7	1.7	1.7	1.7	1.7	1.7	1.6	1.6	1.6	1.7	1.7	1.7	1.7	1.9	1.9	1.8
NAP08v1	0	0	0	0	0	0.1	0	0	1.6	1.6	1.6	1.6	1.6	1.6	1.6	1.6	1.6	1.6	1.6	1.7	1.7	1.7	1.7	1.7	1.7	1.7	1.7	1.7	1.7	1.7	1.7	1.7	1.7	1.7	1.7	1.7	1.7	1.7	1.6	1.6	1.6	1.7	1.7	1.7	1.7	1.9	1.9	1.8
QCD23m63v1	0	0	0	0	0	0.1	0	0	1.6	1.6	1.6	1.6	1.6	1.6	1.6	1.6	1.6	1.6	1.6	1.7	1.7	1.7	1.7	1.7	1.7	1.7	1.7	1.7	1.7	1.7	1.7	1.7	1.7	1.7	1.7	1.7	1.7	1.7	1.6	1.6	1.6	1.7	1.7	1.7	1.7	1.9	1.9	1.8
M120	0	0	0	0	0	0.1	0	0	1.6	1.6	1.6	1.6	1.6	1.6	1.6	1.6	1.6	1.6	1.6	1.7	1.7	1.7	1.7	1.7	1.7	1.7	1.7	1.7	1.7	1.7	1.7	1.7	1.7	1.7	1.7	1.7	1.7	1.7	1.6	1.6	1.6	1.7	1.7	1.7	1.7	1.9	1.9	1.8
CDE1v1	0	0	0	0	0	0.1	0	0	1.6	1.6	1.6	1.6	1.6	1.6	1.6	1.6	1.6	1.6	1.6	1.7	1.7	1.7	1.7	1.7	1.7	1.7	1.7	1.7	1.7	1.7	1.7	1.7	1.7	1.7	1.7	1.7	1.7	1.7	1.6	1.6	1.6	1.7	1.7	1.7	1.7	1.9	1.9	1.8
CDE10v1	0.1	0.1	0.1	0.1	0.1	0	0.1	0.1	1.7	1.7	1.7	1.7	1.7	1.7	1.7	1.7	1.7	1.7	1.7	1.7	1.7	1.7	1.7	1.7	1.7	1.7	1.7	1.7	1.8	1.8	1.8	1.8	1.8	1.8	1.8	1.8	1.8	1.7	1.7	1.7	1.7	1.8	1.8	1.8	1.8	2	2	1.9
CDT5v1	0	0	0	0	0	0.1	0	0	1.6	1.6	1.6	1.6	1.6	1.6	1.6	1.6	1.6	1.6	1.6	1.7	1.7	1.7	1.7	1.7	1.7	1.7	1.7	1.7	1.7	1.7	1.7	1.7	1.7	1.7	1.7	1.7	1.7	1.7	1.6	1.6	1.6	1.7	1.7	1.7	1.7	1.9	1.9	1.8
NAP07v1	0	0	0	0	0	0.1	0	0	1.6	1.6	1.6	1.6	1.6	1.6	1.6	1.6	1.6	1.6	1.6	1.7	1.7	1.7	1.7	1.7	1.7	1.7	1.7	1.7	1.7	1.7	1.7	1.7	1.7	1.7	1.7	1.7	1.7	1.7	1.6	1.6	1.6	1.7	1.7	1.7	1.7	1.9	1.9	1.8
QCD37x79	1.6	1.6	1.6	1.6	1.6	1.7	1.6	1.6	0	0	0	0	0	0	0	0	0	0	0	0.2	0.2	0.2	0.2	0.2	0.2	0.2	0.2	0.2	0.3	0.3	0.3	0.3	0.3	0.3	0.3	0.3	0.3	0.3	0.3	0.3	0.3	0.4	0.4	0.4	0.4	0.4	0.4	0.4
CIP107932v1	1.6	1.6	1.6	1.6	1.6	1.7	1.6	1.6	0	0	0	0	0	0	0	0	0	0	0	0.2	0.2	0.2	0.2	0.2	0.2	0.2	0.2	0.2	0.3	0.3	0.3	0.3	0.3	0.3	0.3	0.3	0.3	0.3	0.3	0.3	0.3	0.4	0.4	0.4	0.4	0.4	0.4	0.4
CD196	1.6	1.6	1.6	1.6	1.6	1.7	1.6	1.6	0	0	0	0	0	0	0	0	0	0	0	0.2	0.2	0.2	0.2	0.2	0.2	0.2	0.2	0.2	0.3	0.3	0.3	0.3	0.3	0.3	0.3	0.3	0.3	0.3	0.3	0.3	0.3	0.4	0.4	0.4	0.4	0.4	0.4	0.4
QCD66c26v1	1.6	1.6	1.6	1.6	1.6	1.7	1.6	1.6	0	0	0	0	0	0	0	0	0	0	0	0.2	0.2	0.2	0.2	0.2	0.2	0.2	0.2	0.2	0.3	0.3	0.3	0.3	0.3	0.3	0.3	0.3	0.3	0.3	0.3	0.3	0.3	0.4	0.4	0.4	0.4	0.4	0.4	0.4
BI1	1.6	1.6	1.6	1.6	1.6	1.7	1.6	1.6	0	0	0	0	0	0	0	0	0	0	0	0.2	0.2	0.2	0.2	0.2	0.2	0.2	0.2	0.2	0.3	0.3	0.3	0.3	0.3	0.3	0.3	0.3	0.3	0.3	0.3	0.3	0.3	0.4	0.4	0.4	0.4	0.4	0.4	0.4
QCD32g58v1	1.6	1.6	1.6	1.6	1.6	1.7	1.6	1.6	0	0	0	0	0	0	0	0	0	0	0	0.2	0.2	0.2	0.2	0.2	0.2	0.2	0.2	0.2	0.3	0.3	0.3	0.3	0.3	0.3	0.3	0.3	0.3	0.3	0.3	0.3	0.3	0.4	0.4	0.4	0.4	0.4	0.4	0.4
R20291	1.6	1.6	1.6	1.6	1.6	1.7	1.6	1.6	0	0	0	0	0	0	0	0	0	0	0	0.2	0.2	0.2	0.2	0.2	0.2	0.2	0.2	0.2	0.3	0.3	0.3	0.3	0.3	0.3	0.3	0.3	0.3	0.3	0.3	0.3	0.3	0.4	0.4	0.4	0.4	0.4	0.4	0.4
CDE19v1	1.6	1.6	1.6	1.6	1.6	1.7	1.6	1.6	0	0	0	0	0	0	0	0	0	0	0	0.2	0.2	0.2	0.2	0.2	0.2	0.2	0.2	0.2	0.3	0.3	0.3	0.3	0.3	0.3	0.3	0.3	0.3	0.3	0.3	0.3	0.3	0.4	0.4	0.4	0.4	0.4	0.4	0.4
2007855	1.6	1.6	1.6	1.6	1.6	1.7	1.6	1.6	0	0	0	0	0	0	0	0	0	0	0	0.2	0.2	0.2	0.2	0.2	0.2	0.2	0.2	0.2	0.3	0.3	0.3	0.3	0.3	0.3	0.3	0.3	0.3	0.3	0.3	0.3	0.3	0.4	0.4	0.4	0.4	0.4	0.4	0.4
QCD97b34v1	1.6	1.6	1.6	1.6	1.6	1.7	1.6	1.6	0	0	0	0	0	0	0	0	0	0	0	0.2	0.2	0.2	0.2	0.2	0.2	0.2	0.2	0.2	0.3	0.3	0.3	0.3	0.3	0.3	0.3	0.3	0.3	0.3	0.3	0.3	0.3	0.4	0.4	0.4	0.4	0.4	0.4	0.4
QCD76w55v1	1.6	1.6	1.6	1.6	1.6	1.7	1.6	1.6	0	0	0	0	0	0	0	0	0	0	0	0.2	0.2	0.2	0.2	0.2	0.2	0.2	0.2	0.2	0.3	0.3	0.3	0.3	0.3	0.3	0.3	0.3	0.3	0.3	0.3	0.3	0.3	0.4	0.4	0.4	0.4	0.4	0.4	0.4
CDT3v1	1.7	1.7	1.7	1.7	1.7	1.7	1.7	1.7	0.2	0.2	0.2	0.2	0.2	0.2	0.2	0.2	0.2	0.2	0.2	0	0	0	0	0	0	0	0	0	0.1	0.1	0.1	0.1	0.1	0.1	0.1	0.1	0.1	0.1	0.1	0.1	0.1	0.2	0.2	0.2	0.2	0.2	0.2	0.3
CDT10v1	1.7	1.7	1.7	1.7	1.7	1.7	1.7	1.7	0.2	0.2	0.2	0.2	0.2	0.2	0.2	0.2	0.2	0.2	0.2	0	0	0	0	0	0	0	0	0	0.1	0.1	0.1	0.1	0.1	0.1	0.1	0.1	0.1	0.1	0.1	0.1	0.1	0.2	0.2	0.2	0.2	0.2	0.2	0.3
CDE28v1	1.7	1.7	1.7	1.7	1.7	1.7	1.7	1.7	0.2	0.2	0.2	0.2	0.2	0.2	0.2	0.2	0.2	0.2	0.2	0	0	0	0	0	0	0	0	0	0.1	0.1	0.1	0.1	0.1	0.1	0.1	0.1	0.1	0.1	0.1	0.1	0.1	0.2	0.2	0.2	0.2	0.2	0.2	0.3
CDE23v1	1.7	1.7	1.7	1.7	1.7	1.7	1.7	1.7	0.2	0.2	0.2	0.2	0.2	0.2	0.2	0.2	0.2	0.2	0.2	0	0	0	0	0	0	0	0	0	0.1	0.1	0.1	0.1	0.1	0.1	0.1	0.1	0.1	0.1	0.1	0.1	0.1	0.2	0.2	0.2	0.2	0.2	0.2	0.3
CDE7v2	1.7	1.7	1.7	1.7	1.7	1.7	1.7	1.7	0.2	0.2	0.2	0.2	0.2	0.2	0.2	0.2	0.2	0.2	0.2	0	0	0	0	0	0	0	0	0	0.1	0.1	0.1	0.1	0.1	0.1	0.1	0.1	0.1	0.1	0.1	0.1	0.1	0.2	0.2	0.2	0.2	0.2	0.2	0.3
QCD63q42v1	1.7	1.7	1.7	1.7	1.7	1.7	1.7	1.7	0.2	0.2	0.2	0.2	0.2	0.2	0.2	0.2	0.2	0.2	0.2	0	0	0	0	0	0	0	0	0	0.1	0.1	0.1	0.1	0.1	0.1	0.1	0.1	0.1	0.1	0.1	0.1	0.1	0.2	0.2	0.2	0.2	0.2	0.2	0.3
BI9	1.7	1.7	1.7	1.7	1.7	1.7	1.7	1.7	0.2	0.2	0.2	0.2	0.2	0.2	0.2	0.2	0.2	0.2	0.2	0	0	0	0	0	0	0	0	0	0.1	0.1	0.1	0.1	0.1	0.1	0.1	0.1	0.1	0.1	0.1	0.1	0.1	0.2	0.2	0.2	0.2	0.2	0.2	0.3
ATCC43255	1.7	1.7	1.7	1.7	1.7	1.7	1.7	1.7	0.2	0.2	0.2	0.2	0.2	0.2	0.2	0.2	0.2	0.2	0.2	0	0	0	0	0	0	0	0	0	0.1	0.1	0.1	0.1	0.1	0.1	0.1	0.1	0.1	0.1	0.1	0.1	0.1	0.2	0.2	0.2	0.2	0.2	0.2	0.3
630	1.7	1.7	1.7	1.7	1.7	1.7	1.7	1.7	0.2	0.2	0.2	0.2	0.2	0.2	0.2	0.2	0.2	0.2	0.2	0	0	0	0	0	0	0	0	0	0.1	0.1	0.1	0.1	0.1	0.1	0.1	0.1	0.1	0.1	0.1	0.1	0.1	0.2	0.2	0.2	0.2	0.2	0.2	0.3
CDT19v1	1.7	1.7	1.7	1.7	1.7	1.8	1.7	1.7	0.3	0.3	0.3	0.3	0.3	0.3	0.3	0.3	0.3	0.3	0.3	0.1	0.1	0.1	0.1	0.1	0.1	0.1	0.1	0.1	0	0.1	0.1	0.1	0.1	0.1	0.1	0.1	0.1	0.1	0.1	0.1	0.1	0.3	0.3	0.3	0.3	0.3	0.3	0.4
CDT6v1	1.7	1.7	1.7	1.7	1.7	1.8	1.7	1.7	0.3	0.3	0.3	0.3	0.3	0.3	0.3	0.3	0.3	0.3	0.3	0.1	0.1	0.1	0.1	0.1	0.1	0.1	0.1	0.1	0.1	0	0	0	0	0.1	0.1	0.1	0.1	0.1	0.1	0.1	0.1	0.3	0.3	0.3	0.3	0.3	0.3	0.4
CDE14v1	1.7	1.7	1.7	1.7	1.7	1.8	1.7	1.7	0.3	0.3	0.3	0.3	0.3	0.3	0.3	0.3	0.3	0.3	0.3	0.1	0.1	0.1	0.1	0.1	0.1	0.1	0.1	0.1	0.1	0	0	0	0	0.1	0.1	0.1	0.1	0.1	0.1	0.1	0.1	0.3	0.3	0.3	0.3	0.3	0.3	0.4
E24	1.7	1.7	1.7	1.7	1.7	1.8	1.7	1.7	0.3	0.3	0.3	0.3	0.3	0.3	0.3	0.3	0.3	0.3	0.3	0.1	0.1	0.1	0.1	0.1	0.1	0.1	0.1	0.1	0.1	0	0	0	0	0.1	0.1	0.1	0.1	0.1	0.1	0.1	0.1	0.3	0.3	0.3	0.3	0.3	0.3	0.4
T42	1.7	1.7	1.7	1.7	1.7	1.8	1.7	1.7	0.3	0.3	0.3	0.3	0.3	0.3	0.3	0.3	0.3	0.3	0.3	0.1	0.1	0.1	0.1	0.1	0.1	0.1	0.1	0.1	0.1	0	0	0	0	0.1	0.1	0.1	0.1	0.1	0.1	0.1	0.1	0.3	0.3	0.3	0.3	0.3	0.3	0.4
CDE9v1	1.7	1.7	1.7	1.7	1.7	1.8	1.7	1.7	0.3	0.3	0.3	0.3	0.3	0.3	0.3	0.3	0.3	0.3	0.3	0.1	0.1	0.1	0.1	0.1	0.1	0.1	0.1	0.1	0.1	0.1	0.1	0.1	0.1	0	0.1	0.1	0.1	0.1	0.1	0.1	0.1	0.3	0.3	0.3	0.3	0.3	0.3	0.4
CDT17v2	1.7	1.7	1.7	1.7	1.7	1.8	1.7	1.7	0.3	0.3	0.3	0.3	0.3	0.3	0.3	0.3	0.3	0.3	0.3	0.1	0.1	0.1	0.1	0.1	0.1	0.1	0.1	0.1	0.1	0.1	0.1	0.1	0.1	0.1	0	0	0	0.1	0.1	0.1	0.1	0.3	0.3	0.3	0.3	0.3	0.3	0.4
CDT14v2	1.7	1.7	1.7	1.7	1.7	1.8	1.7	1.7	0.3	0.3	0.3	0.3	0.3	0.3	0.3	0.3	0.3	0.3	0.3	0.1	0.1	0.1	0.1	0.1	0.1	0.1	0.1	0.1	0.1	0.1	0.1	0.1	0.1	0.1	0	0	0	0.1	0.1	0.1	0.1	0.3	0.3	0.3	0.3	0.3	0.3	0.4
CDE12v2	1.7	1.7	1.7	1.7	1.7	1.8	1.7	1.7	0.3	0.3	0.3	0.3	0.3	0.3	0.3	0.3	0.3	0.3	0.3	0.1	0.1	0.1	0.1	0.1	0.1	0.1	0.1	0.1	0.1	0.1	0.1	0.1	0.1	0.1	0	0	0	0.1	0.1	0.1	0.1	0.3	0.3	0.3	0.3	0.3	0.3	0.4
E16	1.7	1.7	1.7	1.7	1.7	1.7	1.7	1.7	0.3	0.3	0.3	0.3	0.3	0.3	0.3	0.3	0.3	0.3	0.3	0.1	0.1	0.1	0.1	0.1	0.1	0.1	0.1	0.1	0.1	0.1	0.1	0.1	0.1	0.1	0.1	0.1	0.1	0	0.1	0.1	0.1	0.3	0.3	0.3	0.3	0.3	0.3	0.4
CDT15v2	1.6	1.6	1.6	1.6	1.6	1.7	1.6	1.6	0.3	0.3	0.3	0.3	0.3	0.3	0.3	0.3	0.3	0.3	0.3	0.1	0.1	0.1	0.1	0.1	0.1	0.1	0.1	0.1	0.1	0.1	0.1	0.1	0.1	0.1	0.1	0.1	0.1	0.1	0	0	0	0.3	0.3	0.3	0.3	0.3	0.3	0.4
CDE25v2	1.6	1.6	1.6	1.6	1.6	1.7	1.6	1.6	0.3	0.3	0.3	0.3	0.3	0.3	0.3	0.3	0.3	0.3	0.3	0.1	0.1	0.1	0.1	0.1	0.1	0.1	0.1	0.1	0.1	0.1	0.1	0.1	0.1	0.1	0.1	0.1	0.1	0.1	0	0	0	0.3	0.3	0.3	0.3	0.3	0.3	0.4
CDT22v1	1.6	1.6	1.6	1.6	1.6	1.7	1.6	1.6	0.3	0.3	0.3	0.3	0.3	0.3	0.3	0.3	0.3	0.3	0.3	0.1	0.1	0.1	0.1	0.1	0.1	0.1	0.1	0.1	0.1	0.1	0.1	0.1	0.1	0.1	0.1	0.1	0.1	0.1	0	0	0	0.3	0.3	0.3	0.3	0.3	0.3	0.4
M68	1.7	1.7	1.7	1.7	1.7	1.8	1.7	1.7	0.4	0.4	0.4	0.4	0.4	0.4	0.4	0.4	0.4	0.4	0.4	0.2	0.2	0.2	0.2	0.2	0.2	0.2	0.2	0.2	0.3	0.3	0.3	0.3	0.3	0.3	0.3	0.3	0.3	0.3	0.3	0.3	0.3	0	0	0	0.1	0.4	0.4	0.5
CF5	1.7	1.7	1.7	1.7	1.7	1.8	1.7	1.7	0.4	0.4	0.4	0.4	0.4	0.4	0.4	0.4	0.4	0.4	0.4	0.2	0.2	0.2	0.2	0.2	0.2	0.2	0.2	0.2	0.3	0.3	0.3	0.3	0.3	0.3	0.3	0.3	0.3	0.3	0.3	0.3	0.3	0	0	0	0.1	0.4	0.4	0.5
CDE13v1	1.7	1.7	1.7	1.7	1.7	1.8	1.7	1.7	0.4	0.4	0.4	0.4	0.4	0.4	0.4	0.4	0.4	0.4	0.4	0.2	0.2	0.2	0.2	0.2	0.2	0.2	0.2	0.2	0.3	0.3	0.3	0.3	0.3	0.3	0.3	0.3	0.3	0.3	0.3	0.3	0.3	0	0	0	0.1	0.4	0.4	0.5
CD002	1.7	1.7	1.7	1.7	1.7	1.8	1.7	1.7	0.4	0.4	0.4	0.4	0.4	0.4	0.4	0.4	0.4	0.4	0.4	0.2	0.2	0.2	0.2	0.2	0.2	0.2	0.2	0.2	0.3	0.3	0.3	0.3	0.3	0.3	0.3	0.3	0.3	0.3	0.3	0.3	0.3	0.1	0.1	0.1	0	0.4	0.4	0.5
CDT11v2	1.9	1.9	1.9	1.9	1.9	2	1.9	1.9	0.4	0.4	0.4	0.4	0.4	0.4	0.4	0.4	0.4	0.4	0.4	0.2	0.2	0.2	0.2	0.2	0.2	0.2	0.2	0.2	0.3	0.3	0.3	0.3	0.3	0.3	0.3	0.3	0.3	0.3	0.3	0.3	0.3	0.4	0.4	0.4	0.4	0	0	0.2
CDE15v2	1.9	1.9	1.9	1.9	1.9	2	1.9	1.9	0.4	0.4	0.4	0.4	0.4	0.4	0.4	0.4	0.4	0.4	0.4	0.2	0.2	0.2	0.2	0.2	0.2	0.2	0.2	0.2	0.3	0.3	0.3	0.3	0.3	0.3	0.3	0.3	0.3	0.3	0.3	0.3	0.3	0.4	0.4	0.4	0.4	0	0	0.2
CDT23v1	1.8	1.8	1.8	1.8	1.8	1.9	1.8	1.8	0.4	0.4	0.4	0.4	0.4	0.4	0.4	0.4	0.4	0.4	0.4	0.3	0.3	0.3	0.3	0.3	0.3	0.3	0.3	0.3	0.4	0.4	0.4	0.4	0.4	0.4	0.4	0.4	0.4	0.4	0.4	0.4	0.4	0.5	0.5	0.5	0.5	0.2	0.2	0
Minimum:	0.000000
Maximum:	1.96507
Average:	19

## Sheet: elongation factor G
	QCD66c26	QCD32g58	CIP107932	E19	QCD97b34	QCD76w55	BI1	R20291	QCD37x79	2007855	CD196	T11	E15	T23	NAP07	M120	T5	T20	E10	QCD23m63	E1	NAP08	M68	CF5	E13	CD002	E9	ATCC43255	E24	T42	630	T22	E7	T15	E25	E12	E14	BI9	T3	E28	T6	T10	T19	T14	E16	E23	QCD63q42	T17
QCD66c26	0	0	0	0	0	0	0	0	0	0	0	0	0	0.1	0.7	0.7	0.7	0.7	0.7	0.7	0.7	0.7	0.7	0.7	0.7	0.6	0.5	0.5	0.4	0.4	0.4	0.4	0.4	0.4	0.4	0.4	0.4	0.4	0.4	0.4	0.4	0.4	0.4	0.5	0.4	0.4	0.4	0.4
QCD32g58	0	0	0	0	0	0	0	0	0	0	0	0	0	0.1	0.7	0.7	0.7	0.7	0.7	0.7	0.7	0.7	0.7	0.7	0.7	0.6	0.5	0.5	0.4	0.4	0.4	0.4	0.4	0.4	0.4	0.4	0.4	0.4	0.4	0.4	0.4	0.4	0.4	0.5	0.4	0.4	0.4	0.4
CIP107932	0	0	0	0	0	0	0	0	0	0	0	0	0	0.1	0.7	0.7	0.7	0.7	0.7	0.7	0.7	0.7	0.7	0.7	0.7	0.6	0.5	0.5	0.4	0.4	0.4	0.4	0.4	0.4	0.4	0.4	0.4	0.4	0.4	0.4	0.4	0.4	0.4	0.5	0.4	0.4	0.4	0.4
E19	0	0	0	0	0	0	0	0	0	0	0	0	0	0.1	0.7	0.7	0.7	0.7	0.7	0.7	0.7	0.7	0.7	0.7	0.7	0.6	0.5	0.5	0.4	0.4	0.4	0.4	0.4	0.4	0.4	0.4	0.4	0.4	0.4	0.4	0.4	0.4	0.4	0.5	0.4	0.4	0.4	0.4
QCD97b34	0	0	0	0	0	0	0	0	0	0	0	0	0	0.1	0.7	0.7	0.7	0.7	0.7	0.7	0.7	0.7	0.7	0.7	0.7	0.6	0.5	0.5	0.4	0.4	0.4	0.4	0.4	0.4	0.4	0.4	0.4	0.4	0.4	0.4	0.4	0.4	0.4	0.5	0.4	0.4	0.4	0.4
QCD76w55	0	0	0	0	0	0	0	0	0	0	0	0	0	0.1	0.7	0.7	0.7	0.7	0.7	0.7	0.7	0.7	0.7	0.7	0.7	0.6	0.5	0.5	0.4	0.4	0.4	0.4	0.4	0.4	0.4	0.4	0.4	0.4	0.4	0.4	0.4	0.4	0.4	0.5	0.4	0.4	0.4	0.4
BI1	0	0	0	0	0	0	0	0	0	0	0	0	0	0.1	0.7	0.7	0.7	0.7	0.7	0.7	0.7	0.7	0.7	0.7	0.7	0.6	0.5	0.5	0.4	0.4	0.4	0.4	0.4	0.4	0.4	0.4	0.4	0.4	0.4	0.4	0.4	0.4	0.4	0.5	0.4	0.4	0.4	0.4
R20291	0	0	0	0	0	0	0	0	0	0	0	0	0	0.1	0.7	0.7	0.7	0.7	0.7	0.7	0.7	0.7	0.7	0.7	0.7	0.6	0.5	0.5	0.4	0.4	0.4	0.4	0.4	0.4	0.4	0.4	0.4	0.4	0.4	0.4	0.4	0.4	0.4	0.5	0.4	0.4	0.4	0.4
QCD37x79	0	0	0	0	0	0	0	0	0	0	0	0	0	0.1	0.7	0.7	0.7	0.7	0.7	0.7	0.7	0.7	0.7	0.7	0.7	0.6	0.5	0.5	0.4	0.4	0.4	0.4	0.4	0.4	0.4	0.4	0.4	0.4	0.4	0.4	0.4	0.4	0.4	0.5	0.4	0.4	0.4	0.4
2007855	0	0	0	0	0	0	0	0	0	0	0	0	0	0.1	0.7	0.7	0.7	0.7	0.7	0.7	0.7	0.7	0.7	0.7	0.7	0.6	0.5	0.5	0.4	0.4	0.4	0.4	0.4	0.4	0.4	0.4	0.4	0.4	0.4	0.4	0.4	0.4	0.4	0.5	0.4	0.4	0.4	0.4
CD196	0	0	0	0	0	0	0	0	0	0	0	0	0	0.1	0.7	0.7	0.7	0.7	0.7	0.7	0.7	0.7	0.7	0.7	0.7	0.6	0.5	0.5	0.4	0.4	0.4	0.4	0.4	0.4	0.4	0.4	0.4	0.4	0.4	0.4	0.4	0.4	0.4	0.5	0.4	0.4	0.4	0.4
T11	0	0	0	0	0	0	0	0	0	0	0	0	0	0.1	0.8	0.8	0.8	0.8	0.8	0.8	0.8	0.8	0.7	0.7	0.7	0.7	0.5	0.6	0.5	0.5	0.5	0.5	0.5	0.5	0.5	0.5	0.5	0.5	0.5	0.5	0.5	0.5	0.5	0.5	0.5	0.5	0.5	0.5
E15	0	0	0	0	0	0	0	0	0	0	0	0	0	0.1	0.8	0.8	0.8	0.8	0.8	0.8	0.8	0.8	0.7	0.7	0.7	0.7	0.5	0.6	0.5	0.5	0.5	0.5	0.5	0.5	0.5	0.5	0.5	0.5	0.5	0.5	0.5	0.5	0.5	0.5	0.5	0.5	0.5	0.5
T23	0.1	0.1	0.1	0.1	0.1	0.1	0.1	0.1	0.1	0.1	0.1	0.1	0.1	0	0.8	0.8	0.8	0.8	0.8	0.8	0.8	0.8	0.8	0.8	0.8	0.7	0.5	0.5	0.4	0.4	0.4	0.4	0.4	0.4	0.4	0.4	0.4	0.4	0.4	0.4	0.4	0.4	0.4	0.5	0.4	0.4	0.4	0.4
NAP07	0.7	0.7	0.7	0.7	0.7	0.7	0.7	0.7	0.7	0.7	0.7	0.8	0.8	0.8	0	0	0	0	0	0	0	0	0.9	0.9	0.9	0.9	1.1	1.2	1.1	1.1	1.1	1.1	1.1	1.1	1.1	1.1	1.1	1.1	1.1	1.1	1.1	1.1	1.1	1.1	1.1	1.1	1.1	1.1
M120	0.7	0.7	0.7	0.7	0.7	0.7	0.7	0.7	0.7	0.7	0.7	0.8	0.8	0.8	0	0	0	0	0	0	0	0	0.9	0.9	0.9	0.9	1.1	1.2	1.1	1.1	1.1	1.1	1.1	1.1	1.1	1.1	1.1	1.1	1.1	1.1	1.1	1.1	1.1	1.1	1.1	1.1	1.1	1.1
T5	0.7	0.7	0.7	0.7	0.7	0.7	0.7	0.7	0.7	0.7	0.7	0.8	0.8	0.8	0	0	0	0	0	0	0	0	0.9	0.9	0.9	0.9	1.1	1.2	1.1	1.1	1.1	1.1	1.1	1.1	1.1	1.1	1.1	1.1	1.1	1.1	1.1	1.1	1.1	1.1	1.1	1.1	1.1	1.1
T20	0.7	0.7	0.7	0.7	0.7	0.7	0.7	0.7	0.7	0.7	0.7	0.8	0.8	0.8	0	0	0	0	0	0	0	0	0.9	0.9	0.9	0.9	1.1	1.2	1.1	1.1	1.1	1.1	1.1	1.1	1.1	1.1	1.1	1.1	1.1	1.1	1.1	1.1	1.1	1.1	1.1	1.1	1.1	1.1
E10	0.7	0.7	0.7	0.7	0.7	0.7	0.7	0.7	0.7	0.7	0.7	0.8	0.8	0.8	0	0	0	0	0	0	0	0	0.9	0.9	0.9	0.9	1.1	1.2	1.1	1.1	1.1	1.1	1.1	1.1	1.1	1.1	1.1	1.1	1.1	1.1	1.1	1.1	1.1	1.1	1.1	1.1	1.1	1.1
QCD23m63	0.7	0.7	0.7	0.7	0.7	0.7	0.7	0.7	0.7	0.7	0.7	0.8	0.8	0.8	0	0	0	0	0	0	0	0	0.9	0.9	0.9	0.9	1.1	1.2	1.1	1.1	1.1	1.1	1.1	1.1	1.1	1.1	1.1	1.1	1.1	1.1	1.1	1.1	1.1	1.1	1.1	1.1	1.1	1.1
E1	0.7	0.7	0.7	0.7	0.7	0.7	0.7	0.7	0.7	0.7	0.7	0.8	0.8	0.8	0	0	0	0	0	0	0	0	0.9	0.9	0.9	0.9	1.1	1.2	1.1	1.1	1.1	1.1	1.1	1.1	1.1	1.1	1.1	1.1	1.1	1.1	1.1	1.1	1.1	1.1	1.1	1.1	1.1	1.1
NAP08	0.7	0.7	0.7	0.7	0.7	0.7	0.7	0.7	0.7	0.7	0.7	0.8	0.8	0.8	0	0	0	0	0	0	0	0	0.9	0.9	0.9	0.9	1.1	1.2	1.1	1.1	1.1	1.1	1.1	1.1	1.1	1.1	1.1	1.1	1.1	1.1	1.1	1.1	1.1	1.1	1.1	1.1	1.1	1.1
M68	0.7	0.7	0.7	0.7	0.7	0.7	0.7	0.7	0.7	0.7	0.7	0.7	0.7	0.8	0.9	0.9	0.9	0.9	0.9	0.9	0.9	0.9	0	0	0	0.1	1.2	1.2	1.1	1.1	1.1	1.1	1.1	1.1	1.1	1.1	1.1	1.1	1.1	1.1	1.1	1.1	1.1	1.2	1.1	1.1	1.1	1.1
CF5	0.7	0.7	0.7	0.7	0.7	0.7	0.7	0.7	0.7	0.7	0.7	0.7	0.7	0.8	0.9	0.9	0.9	0.9	0.9	0.9	0.9	0.9	0	0	0	0.1	1.2	1.2	1.1	1.1	1.1	1.1	1.1	1.1	1.1	1.1	1.1	1.1	1.1	1.1	1.1	1.1	1.1	1.2	1.1	1.1	1.1	1.1
E13	0.7	0.7	0.7	0.7	0.7	0.7	0.7	0.7	0.7	0.7	0.7	0.7	0.7	0.8	0.9	0.9	0.9	0.9	0.9	0.9	0.9	0.9	0	0	0	0.1	1.2	1.2	1.1	1.1	1.1	1.1	1.1	1.1	1.1	1.1	1.1	1.1	1.1	1.1	1.1	1.1	1.1	1.2	1.1	1.1	1.1	1.1
CD002	0.6	0.6	0.6	0.6	0.6	0.6	0.6	0.6	0.6	0.6	0.6	0.7	0.7	0.7	0.9	0.9	0.9	0.9	0.9	0.9	0.9	0.9	0.1	0.1	0.1	0	1.1	1.2	1.1	1.1	1.1	1.1	1.1	1.1	1.1	1.1	1.1	1.1	1.1	1.1	1.1	1.1	1.1	1.1	1.1	1.1	1.1	1.1
E9	0.5	0.5	0.5	0.5	0.5	0.5	0.5	0.5	0.5	0.5	0.5	0.5	0.5	0.5	1.1	1.1	1.1	1.1	1.1	1.1	1.1	1.1	1.2	1.2	1.2	1.1	0	0.2	0.1	0.1	0.1	0.1	0.1	0.1	0.1	0.1	0.1	0.1	0.1	0.1	0.1	0.1	0.1	0.2	0.1	0.1	0.1	0.1
ATCC43255	0.5	0.5	0.5	0.5	0.5	0.5	0.5	0.5	0.5	0.5	0.5	0.6	0.6	0.5	1.2	1.2	1.2	1.2	1.2	1.2	1.2	1.2	1.2	1.2	1.2	1.2	0.2	0	0.1	0.1	0.1	0.1	0.1	0.1	0.1	0.1	0.1	0.1	0.1	0.1	0.1	0.1	0.1	0.1	0.1	0.1	0.1	0.1
E24	0.4	0.4	0.4	0.4	0.4	0.4	0.4	0.4	0.4	0.4	0.4	0.5	0.5	0.4	1.1	1.1	1.1	1.1	1.1	1.1	1.1	1.1	1.1	1.1	1.1	1.1	0.1	0.1	0	0	0	0	0	0	0	0	0	0	0	0	0	0	0	0	0	0	0	0
T42	0.4	0.4	0.4	0.4	0.4	0.4	0.4	0.4	0.4	0.4	0.4	0.5	0.5	0.4	1.1	1.1	1.1	1.1	1.1	1.1	1.1	1.1	1.1	1.1	1.1	1.1	0.1	0.1	0	0	0	0	0	0	0	0	0	0	0	0	0	0	0	0	0	0	0	0
630	0.4	0.4	0.4	0.4	0.4	0.4	0.4	0.4	0.4	0.4	0.4	0.5	0.5	0.4	1.1	1.1	1.1	1.1	1.1	1.1	1.1	1.1	1.1	1.1	1.1	1.1	0.1	0.1	0	0	0	0	0	0	0	0	0	0	0	0	0	0	0	0	0	0	0	0
T22	0.4	0.4	0.4	0.4	0.4	0.4	0.4	0.4	0.4	0.4	0.4	0.5	0.5	0.4	1.1	1.1	1.1	1.1	1.1	1.1	1.1	1.1	1.1	1.1	1.1	1.1	0.1	0.1	0	0	0	0	0	0	0	0	0	0	0	0	0	0	0	0	0	0	0	0
E7	0.4	0.4	0.4	0.4	0.4	0.4	0.4	0.4	0.4	0.4	0.4	0.5	0.5	0.4	1.1	1.1	1.1	1.1	1.1	1.1	1.1	1.1	1.1	1.1	1.1	1.1	0.1	0.1	0	0	0	0	0	0	0	0	0	0	0	0	0	0	0	0	0	0	0	0
T15	0.4	0.4	0.4	0.4	0.4	0.4	0.4	0.4	0.4	0.4	0.4	0.5	0.5	0.4	1.1	1.1	1.1	1.1	1.1	1.1	1.1	1.1	1.1	1.1	1.1	1.1	0.1	0.1	0	0	0	0	0	0	0	0	0	0	0	0	0	0	0	0	0	0	0	0
E25	0.4	0.4	0.4	0.4	0.4	0.4	0.4	0.4	0.4	0.4	0.4	0.5	0.5	0.4	1.1	1.1	1.1	1.1	1.1	1.1	1.1	1.1	1.1	1.1	1.1	1.1	0.1	0.1	0	0	0	0	0	0	0	0	0	0	0	0	0	0	0	0	0	0	0	0
E12	0.4	0.4	0.4	0.4	0.4	0.4	0.4	0.4	0.4	0.4	0.4	0.5	0.5	0.4	1.1	1.1	1.1	1.1	1.1	1.1	1.1	1.1	1.1	1.1	1.1	1.1	0.1	0.1	0	0	0	0	0	0	0	0	0	0	0	0	0	0	0	0	0	0	0	0
E14	0.4	0.4	0.4	0.4	0.4	0.4	0.4	0.4	0.4	0.4	0.4	0.5	0.5	0.4	1.1	1.1	1.1	1.1	1.1	1.1	1.1	1.1	1.1	1.1	1.1	1.1	0.1	0.1	0	0	0	0	0	0	0	0	0	0	0	0	0	0	0	0	0	0	0	0
BI9	0.4	0.4	0.4	0.4	0.4	0.4	0.4	0.4	0.4	0.4	0.4	0.5	0.5	0.4	1.1	1.1	1.1	1.1	1.1	1.1	1.1	1.1	1.1	1.1	1.1	1.1	0.1	0.1	0	0	0	0	0	0	0	0	0	0	0	0	0	0	0	0	0	0	0	0
T3	0.4	0.4	0.4	0.4	0.4	0.4	0.4	0.4	0.4	0.4	0.4	0.5	0.5	0.4	1.1	1.1	1.1	1.1	1.1	1.1	1.1	1.1	1.1	1.1	1.1	1.1	0.1	0.1	0	0	0	0	0	0	0	0	0	0	0	0	0	0	0	0	0	0	0	0
E28	0.4	0.4	0.4	0.4	0.4	0.4	0.4	0.4	0.4	0.4	0.4	0.5	0.5	0.4	1.1	1.1	1.1	1.1	1.1	1.1	1.1	1.1	1.1	1.1	1.1	1.1	0.1	0.1	0	0	0	0	0	0	0	0	0	0	0	0	0	0	0	0	0	0	0	0
T6	0.4	0.4	0.4	0.4	0.4	0.4	0.4	0.4	0.4	0.4	0.4	0.5	0.5	0.4	1.1	1.1	1.1	1.1	1.1	1.1	1.1	1.1	1.1	1.1	1.1	1.1	0.1	0.1	0	0	0	0	0	0	0	0	0	0	0	0	0	0	0	0	0	0	0	0
T10	0.4	0.4	0.4	0.4	0.4	0.4	0.4	0.4	0.4	0.4	0.4	0.5	0.5	0.4	1.1	1.1	1.1	1.1	1.1	1.1	1.1	1.1	1.1	1.1	1.1	1.1	0.1	0.1	0	0	0	0	0	0	0	0	0	0	0	0	0	0	0	0	0	0	0	0
T19	0.4	0.4	0.4	0.4	0.4	0.4	0.4	0.4	0.4	0.4	0.4	0.5	0.5	0.4	1.1	1.1	1.1	1.1	1.1	1.1	1.1	1.1	1.1	1.1	1.1	1.1	0.1	0.1	0	0	0	0	0	0	0	0	0	0	0	0	0	0	0	0	0	0	0	0
T14	0.5	0.5	0.5	0.5	0.5	0.5	0.5	0.5	0.5	0.5	0.5	0.5	0.5	0.5	1.1	1.1	1.1	1.1	1.1	1.1	1.1	1.1	1.2	1.2	1.2	1.1	0.2	0.1	0	0	0	0	0	0	0	0	0	0	0	0	0	0	0	0	0	0	0	0
E16	0.4	0.4	0.4	0.4	0.4	0.4	0.4	0.4	0.4	0.4	0.4	0.5	0.5	0.4	1.1	1.1	1.1	1.1	1.1	1.1	1.1	1.1	1.1	1.1	1.1	1.1	0.1	0.1	0	0	0	0	0	0	0	0	0	0	0	0	0	0	0	0	0	0	0	0
E23	0.4	0.4	0.4	0.4	0.4	0.4	0.4	0.4	0.4	0.4	0.4	0.5	0.5	0.4	1.1	1.1	1.1	1.1	1.1	1.1	1.1	1.1	1.1	1.1	1.1	1.1	0.1	0.1	0	0	0	0	0	0	0	0	0	0	0	0	0	0	0	0	0	0	0	0
QCD63q42	0.4	0.4	0.4	0.4	0.4	0.4	0.4	0.4	0.4	0.4	0.4	0.5	0.5	0.4	1.1	1.1	1.1	1.1	1.1	1.1	1.1	1.1	1.1	1.1	1.1	1.1	0.1	0.1	0	0	0	0	0	0	0	0	0	0	0	0	0	0	0	0	0	0	0	0
T17	0.4	0.4	0.4	0.4	0.4	0.4	0.4	0.4	0.4	0.4	0.4	0.5	0.5	0.4	1.1	1.1	1.1	1.1	1.1	1.1	1.1	1.1	1.1	1.1	1.1	1.1	0.1	0.1	0	0	0	0	0	0	0	0	0	0	0	0	0	0	0	0	0	0	0	0
Minimum:	0.000000
Maximum:	1.20948
Average:	19

## Sheet: gyrase A
	BI9	CDT10v1	CDE23v1	QCD63q42v1	CDE12v2	CDT14v2	CDE7v2	CDE28v1	CDT3v1	630	CDT17v2	E16v1	2007855	QCD37x79	QCD66c26v1	R20291	QCD32g58v1	QCD76w55v1	BI1	QCD97b34v1	CD196	CIP107932v1	CDT15v2	CDT22v1	ATCC43255	CDT6v1	T42v1	CDE9v1	CDT19v1	CDE19v1	CDE25v2	CDE14v1	CDT11v2	CDE15v2	CDT23v1	E24v1	CDE13v1	CF5	M68	CD002v1	CDT5v1	NAP08v1	CDT20v1	CDE1v1	M120	NAP07v1	CDE10v1	QCD23m63v1
BI9	0	0	0	0	0.1	0.1	0.2	0.2	0.2	0.2	0.2	0.2	0.2	0.2	0.2	0.2	0.2	0.3	0.3	0.3	0.3	0.3	0.1	0.1	0.2	0.1	0.1	0.1	0.1	0.3	0.1	0.1	0.2	0.2	0.2	0.1	0.9	0.9	0.9	0.8	1.9	1.9	1.9	1.9	1.9	1.9	1.9	1.9
CDT10v1	0	0	0	0	0.1	0.1	0.2	0.2	0.2	0.2	0.2	0.2	0.2	0.2	0.2	0.2	0.2	0.3	0.3	0.3	0.3	0.3	0.1	0.1	0.2	0.1	0.1	0.1	0.1	0.3	0.1	0.1	0.2	0.2	0.2	0.1	0.9	0.9	0.9	0.8	1.9	1.9	1.9	1.9	1.9	1.9	1.9	1.9
CDE23v1	0	0	0	0	0.2	0.2	0.3	0.2	0.2	0.2	0.1	0.2	0.3	0.3	0.3	0.3	0.3	0.2	0.2	0.2	0.2	0.2	0.1	0.1	0.1	0.1	0.1	0.1	0.1	0.2	0.1	0.1	0.2	0.2	0.1	0.1	0.8	0.8	0.8	0.8	1.9	1.9	1.9	1.9	1.9	1.9	1.9	1.9
QCD63q42v1	0	0	0	0	0.1	0.1	0.2	0.2	0.2	0.2	0.2	0.2	0.2	0.2	0.2	0.2	0.2	0.3	0.3	0.3	0.3	0.3	0.1	0.1	0.2	0.1	0.1	0.1	0.1	0.3	0.1	0.1	0.2	0.2	0.2	0.1	0.9	0.9	0.9	0.8	1.9	1.9	1.9	1.9	1.9	1.9	1.9	1.9
CDE12v2	0.1	0.1	0.2	0.1	0	0	0.2	0.2	0.2	0.2	0.1	0.2	0.3	0.3	0.3	0.3	0.3	0.3	0.3	0.3	0.3	0.3	0.2	0.2	0.2	0.2	0.2	0.1	0.2	0.3	0.2	0.2	0.3	0.3	0.2	0.2	0.9	0.9	0.9	0.9	1.9	1.9	1.9	1.9	1.9	1.9	1.9	1.9
CDT14v2	0.1	0.1	0.2	0.1	0	0	0.2	0.2	0.2	0.2	0.1	0.2	0.3	0.3	0.3	0.3	0.3	0.3	0.3	0.3	0.3	0.3	0.2	0.2	0.2	0.2	0.2	0.1	0.2	0.3	0.2	0.2	0.3	0.3	0.2	0.2	0.9	0.9	0.9	0.9	1.9	1.9	1.9	1.9	1.9	1.9	1.9	1.9
CDE7v2	0.2	0.2	0.3	0.2	0.2	0.2	0	0.2	0.2	0.2	0.2	0.2	0.3	0.3	0.3	0.3	0.3	0.4	0.4	0.4	0.4	0.4	0.2	0.2	0.2	0.2	0.2	0.3	0.2	0.4	0.2	0.2	0.3	0.3	0.2	0.2	0.9	0.9	0.9	0.9	2	2	2	2	2	2	2	2
CDE28v1	0.2	0.2	0.2	0.2	0.2	0.2	0.2	0	0	0	0	0.1	0.3	0.3	0.3	0.3	0.3	0.2	0.2	0.2	0.2	0.2	0.1	0.1	0.1	0.1	0.1	0.2	0.1	0.2	0.1	0.1	0.2	0.2	0.1	0.1	0.8	0.8	0.8	0.8	1.9	1.9	1.9	1.9	1.9	1.9	1.9	1.9
CDT3v1	0.2	0.2	0.2	0.2	0.2	0.2	0.2	0	0	0	0	0.1	0.3	0.3	0.3	0.3	0.3	0.2	0.2	0.2	0.2	0.2	0.1	0.1	0.1	0.1	0.1	0.2	0.1	0.2	0.1	0.1	0.2	0.2	0.1	0.1	0.8	0.8	0.8	0.8	1.9	1.9	1.9	1.9	1.9	1.9	1.9	1.9
630	0.2	0.2	0.2	0.2	0.2	0.2	0.2	0	0	0	0	0.1	0.3	0.3	0.3	0.3	0.3	0.2	0.2	0.2	0.2	0.2	0.1	0.1	0.1	0.1	0.1	0.2	0.1	0.2	0.1	0.1	0.2	0.2	0.1	0.1	0.8	0.8	0.8	0.8	1.9	1.9	1.9	1.9	1.9	1.9	1.9	1.9
CDT17v2	0.2	0.2	0.1	0.2	0.1	0.1	0.2	0	0	0	0	0	0.2	0.2	0.2	0.2	0.2	0.2	0.2	0.2	0.2	0.2	0	0	0.1	0	0	0.1	0	0.2	0	0	0.2	0.2	0.1	0	0.8	0.8	0.8	0.7	1.9	1.9	1.9	1.9	1.9	1.9	1.9	1.9
E16v1	0.2	0.2	0.2	0.2	0.2	0.2	0.2	0.1	0.1	0.1	0	0	0.3	0.3	0.3	0.3	0.3	0.2	0.2	0.2	0.2	0.2	0.1	0.1	0.1	0.1	0.1	0.2	0.1	0.2	0.1	0.1	0.2	0.2	0.1	0.1	0.8	0.8	0.8	0.8	1.9	1.9	1.9	1.9	1.9	1.9	1.9	1.9
2007855	0.2	0.2	0.3	0.2	0.3	0.3	0.3	0.3	0.3	0.3	0.2	0.3	0	0	0	0	0	0	0	0	0	0	0.2	0.2	0.2	0.2	0.2	0.3	0.2	0.1	0.2	0.2	0.1	0.1	0.2	0.2	0.8	0.8	0.8	0.7	1.8	1.8	1.8	1.8	1.8	1.8	1.8	1.8
QCD37x79	0.2	0.2	0.3	0.2	0.3	0.3	0.3	0.3	0.3	0.3	0.2	0.3	0	0	0	0	0	0	0	0	0	0	0.2	0.2	0.2	0.2	0.2	0.3	0.2	0.1	0.2	0.2	0.1	0.1	0.2	0.2	0.8	0.8	0.8	0.7	1.8	1.8	1.8	1.8	1.8	1.8	1.8	1.8
QCD66c26v1	0.2	0.2	0.3	0.2	0.3	0.3	0.3	0.3	0.3	0.3	0.2	0.3	0	0	0	0	0	0	0	0	0	0	0.2	0.2	0.2	0.2	0.2	0.3	0.2	0.1	0.2	0.2	0.1	0.1	0.2	0.2	0.8	0.8	0.8	0.7	1.8	1.8	1.8	1.8	1.8	1.8	1.8	1.8
R20291	0.2	0.2	0.3	0.2	0.3	0.3	0.3	0.3	0.3	0.3	0.2	0.3	0	0	0	0	0	0	0	0	0	0	0.2	0.2	0.2	0.2	0.2	0.3	0.2	0.1	0.2	0.2	0.1	0.1	0.2	0.2	0.8	0.8	0.8	0.7	1.8	1.8	1.8	1.8	1.8	1.8	1.8	1.8
QCD32g58v1	0.2	0.2	0.3	0.2	0.3	0.3	0.3	0.3	0.3	0.3	0.2	0.3	0	0	0	0	0	0	0	0	0	0	0.2	0.2	0.2	0.2	0.2	0.3	0.2	0.1	0.2	0.2	0.1	0.1	0.2	0.2	0.8	0.8	0.8	0.7	1.8	1.8	1.8	1.8	1.8	1.8	1.8	1.8
QCD76w55v1	0.3	0.3	0.2	0.3	0.3	0.3	0.4	0.2	0.2	0.2	0.2	0.2	0	0	0	0	0	0	0	0	0	0	0.2	0.2	0.1	0.2	0.2	0.2	0.2	0.1	0.2	0.2	0	0	0.2	0.2	0.7	0.7	0.7	0.7	1.8	1.8	1.8	1.8	1.8	1.8	1.8	1.8
BI1	0.3	0.3	0.2	0.3	0.3	0.3	0.4	0.2	0.2	0.2	0.2	0.2	0	0	0	0	0	0	0	0	0	0	0.2	0.2	0.1	0.2	0.2	0.2	0.2	0.1	0.2	0.2	0	0	0.2	0.2	0.7	0.7	0.7	0.7	1.8	1.8	1.8	1.8	1.8	1.8	1.8	1.8
QCD97b34v1	0.3	0.3	0.2	0.3	0.3	0.3	0.4	0.2	0.2	0.2	0.2	0.2	0	0	0	0	0	0	0	0	0	0	0.2	0.2	0.1	0.2	0.2	0.2	0.2	0.1	0.2	0.2	0	0	0.2	0.2	0.7	0.7	0.7	0.7	1.8	1.8	1.8	1.8	1.8	1.8	1.8	1.8
CD196	0.3	0.3	0.2	0.3	0.3	0.3	0.4	0.2	0.2	0.2	0.2	0.2	0	0	0	0	0	0	0	0	0	0	0.2	0.2	0.1	0.2	0.2	0.2	0.2	0.1	0.2	0.2	0	0	0.2	0.2	0.7	0.7	0.7	0.7	1.8	1.8	1.8	1.8	1.8	1.8	1.8	1.8
CIP107932v1	0.3	0.3	0.2	0.3	0.3	0.3	0.4	0.2	0.2	0.2	0.2	0.2	0	0	0	0	0	0	0	0	0	0	0.2	0.2	0.1	0.2	0.2	0.2	0.2	0.1	0.2	0.2	0	0	0.2	0.2	0.7	0.7	0.7	0.7	1.8	1.8	1.8	1.8	1.8	1.8	1.8	1.8
CDT15v2	0.1	0.1	0.1	0.1	0.2	0.2	0.2	0.1	0.1	0.1	0	0.1	0.2	0.2	0.2	0.2	0.2	0.2	0.2	0.2	0.2	0.2	0	0	0	0	0	0.1	0	0.2	0	0	0.1	0.1	0	0	0.7	0.7	0.7	0.7	1.9	1.9	1.8	1.8	1.8	1.8	1.8	1.8
CDT22v1	0.1	0.1	0.1	0.1	0.2	0.2	0.2	0.1	0.1	0.1	0	0.1	0.2	0.2	0.2	0.2	0.2	0.2	0.2	0.2	0.2	0.2	0	0	0	0	0	0.1	0	0.2	0	0	0.1	0.1	0	0	0.7	0.7	0.7	0.7	1.9	1.9	1.8	1.8	1.8	1.8	1.8	1.8
ATCC43255	0.2	0.2	0.1	0.2	0.2	0.2	0.2	0.1	0.1	0.1	0.1	0.1	0.2	0.2	0.2	0.2	0.2	0.1	0.1	0.1	0.1	0.1	0	0	0	0	0	0.1	0	0.1	0	0	0.1	0.1	0.1	0	0.7	0.7	0.7	0.7	1.8	1.8	1.8	1.8	1.8	1.8	1.8	1.8
CDT6v1	0.1	0.1	0.1	0.1	0.2	0.2	0.2	0.1	0.1	0.1	0	0.1	0.2	0.2	0.2	0.2	0.2	0.2	0.2	0.2	0.2	0.2	0	0	0	0	0	0.1	0	0.2	0	0	0.1	0.1	0	0	0.7	0.7	0.7	0.7	1.9	1.9	1.8	1.8	1.8	1.8	1.8	1.8
T42v1	0.1	0.1	0.1	0.1	0.2	0.2	0.2	0.1	0.1	0.1	0	0.1	0.2	0.2	0.2	0.2	0.2	0.2	0.2	0.2	0.2	0.2	0	0	0	0	0	0.1	0	0.2	0	0	0.1	0.1	0	0	0.7	0.7	0.7	0.7	1.9	1.9	1.8	1.8	1.8	1.8	1.8	1.8
CDE9v1	0.1	0.1	0.1	0.1	0.1	0.1	0.3	0.2	0.2	0.2	0.1	0.2	0.3	0.3	0.3	0.3	0.3	0.2	0.2	0.2	0.2	0.2	0.1	0.1	0.1	0.1	0.1	0	0.1	0.2	0.1	0.1	0.2	0.2	0.1	0.1	0.8	0.8	0.8	0.8	1.9	1.9	1.9	1.9	1.9	1.9	1.9	1.9
CDT19v1	0.1	0.1	0.1	0.1	0.2	0.2	0.2	0.1	0.1	0.1	0	0.1	0.2	0.2	0.2	0.2	0.2	0.2	0.2	0.2	0.2	0.2	0	0	0	0	0	0.1	0	0.2	0	0	0.1	0.1	0	0	0.7	0.7	0.7	0.7	1.9	1.9	1.8	1.8	1.8	1.8	1.8	1.8
CDE19v1	0.3	0.3	0.2	0.3	0.3	0.3	0.4	0.2	0.2	0.2	0.2	0.2	0.1	0.1	0.1	0.1	0.1	0.1	0.1	0.1	0.1	0.1	0.2	0.2	0.1	0.2	0.2	0.2	0.2	0	0.2	0.2	0	0	0.2	0.2	0.7	0.7	0.7	0.7	1.8	1.8	1.8	1.8	1.8	1.8	1.8	1.8
CDE25v2	0.1	0.1	0.1	0.1	0.2	0.2	0.2	0.1	0.1	0.1	0	0.1	0.2	0.2	0.2	0.2	0.2	0.2	0.2	0.2	0.2	0.2	0	0	0	0	0	0.1	0	0.2	0	0	0.1	0.1	0	0	0.7	0.7	0.7	0.7	1.9	1.9	1.8	1.8	1.8	1.8	1.8	1.8
CDE14v1	0.1	0.1	0.1	0.1	0.2	0.2	0.2	0.1	0.1	0.1	0	0.1	0.2	0.2	0.2	0.2	0.2	0.2	0.2	0.2	0.2	0.2	0	0	0	0	0	0.1	0	0.2	0	0	0.1	0.1	0	0	0.7	0.7	0.7	0.7	1.9	1.9	1.8	1.8	1.8	1.8	1.8	1.8
CDT11v2	0.2	0.2	0.2	0.2	0.3	0.3	0.3	0.2	0.2	0.2	0.2	0.2	0.1	0.1	0.1	0.1	0.1	0	0	0	0	0	0.1	0.1	0.1	0.1	0.1	0.2	0.1	0	0.1	0.1	0	0	0.2	0.1	0.7	0.7	0.7	0.7	1.8	1.8	1.7	1.7	1.7	1.7	1.7	1.7
CDE15v2	0.2	0.2	0.2	0.2	0.3	0.3	0.3	0.2	0.2	0.2	0.2	0.2	0.1	0.1	0.1	0.1	0.1	0	0	0	0	0	0.1	0.1	0.1	0.1	0.1	0.2	0.1	0	0.1	0.1	0	0	0.2	0.1	0.7	0.7	0.7	0.7	1.8	1.8	1.7	1.7	1.7	1.7	1.7	1.7
CDT23v1	0.2	0.2	0.1	0.2	0.2	0.2	0.2	0.1	0.1	0.1	0.1	0.1	0.2	0.2	0.2	0.2	0.2	0.2	0.2	0.2	0.2	0.2	0	0	0.1	0	0	0.1	0	0.2	0	0	0.2	0.2	0	0	0.8	0.8	0.8	0.7	1.9	1.9	1.9	1.9	1.9	1.9	1.9	1.9
E24v1	0.1	0.1	0.1	0.1	0.2	0.2	0.2	0.1	0.1	0.1	0	0.1	0.2	0.2	0.2	0.2	0.2	0.2	0.2	0.2	0.2	0.2	0	0	0	0	0	0.1	0	0.2	0	0	0.1	0.1	0	0	0.7	0.7	0.7	0.7	1.9	1.9	1.8	1.8	1.8	1.8	1.8	1.8
CDE13v1	0.9	0.9	0.8	0.9	0.9	0.9	0.9	0.8	0.8	0.8	0.8	0.8	0.8	0.8	0.8	0.8	0.8	0.7	0.7	0.7	0.7	0.7	0.7	0.7	0.7	0.7	0.7	0.8	0.7	0.7	0.7	0.7	0.7	0.7	0.8	0.7	0	0	0	0.1	1.8	1.8	1.8	1.8	1.8	1.8	1.8	1.8
CF5	0.9	0.9	0.8	0.9	0.9	0.9	0.9	0.8	0.8	0.8	0.8	0.8	0.8	0.8	0.8	0.8	0.8	0.7	0.7	0.7	0.7	0.7	0.7	0.7	0.7	0.7	0.7	0.8	0.7	0.7	0.7	0.7	0.7	0.7	0.8	0.7	0	0	0	0.1	1.8	1.8	1.8	1.8	1.8	1.8	1.8	1.8
M68	0.9	0.9	0.8	0.9	0.9	0.9	0.9	0.8	0.8	0.8	0.8	0.8	0.8	0.8	0.8	0.8	0.8	0.7	0.7	0.7	0.7	0.7	0.7	0.7	0.7	0.7	0.7	0.8	0.7	0.7	0.7	0.7	0.7	0.7	0.8	0.7	0	0	0	0.1	1.8	1.8	1.8	1.8	1.8	1.8	1.8	1.8
CD002v1	0.8	0.8	0.8	0.8	0.9	0.9	0.9	0.8	0.8	0.8	0.7	0.8	0.7	0.7	0.7	0.7	0.7	0.7	0.7	0.7	0.7	0.7	0.7	0.7	0.7	0.7	0.7	0.8	0.7	0.7	0.7	0.7	0.7	0.7	0.7	0.7	0.1	0.1	0.1	0	1.8	1.8	1.7	1.7	1.7	1.7	1.7	1.7
CDT5v1	1.9	1.9	1.9	1.9	1.9	1.9	2	1.9	1.9	1.9	1.9	1.9	1.8	1.8	1.8	1.8	1.8	1.8	1.8	1.8	1.8	1.8	1.9	1.9	1.8	1.9	1.9	1.9	1.9	1.8	1.9	1.9	1.8	1.8	1.9	1.9	1.8	1.8	1.8	1.8	0	0	0	0	0	0	0	0
NAP08v1	1.9	1.9	1.9	1.9	1.9	1.9	2	1.9	1.9	1.9	1.9	1.9	1.8	1.8	1.8	1.8	1.8	1.8	1.8	1.8	1.8	1.8	1.9	1.9	1.8	1.9	1.9	1.9	1.9	1.8	1.9	1.9	1.8	1.8	1.9	1.9	1.8	1.8	1.8	1.8	0	0	0	0	0	0	0	0
CDT20v1	1.9	1.9	1.9	1.9	1.9	1.9	2	1.9	1.9	1.9	1.9	1.9	1.8	1.8	1.8	1.8	1.8	1.8	1.8	1.8	1.8	1.8	1.8	1.8	1.8	1.8	1.8	1.9	1.8	1.8	1.8	1.8	1.7	1.7	1.9	1.8	1.8	1.8	1.8	1.7	0	0	0	0	0	0	0	0
CDE1v1	1.9	1.9	1.9	1.9	1.9	1.9	2	1.9	1.9	1.9	1.9	1.9	1.8	1.8	1.8	1.8	1.8	1.8	1.8	1.8	1.8	1.8	1.8	1.8	1.8	1.8	1.8	1.9	1.8	1.8	1.8	1.8	1.7	1.7	1.9	1.8	1.8	1.8	1.8	1.7	0	0	0	0	0	0	0	0
M120	1.9	1.9	1.9	1.9	1.9	1.9	2	1.9	1.9	1.9	1.9	1.9	1.8	1.8	1.8	1.8	1.8	1.8	1.8	1.8	1.8	1.8	1.8	1.8	1.8	1.8	1.8	1.9	1.8	1.8	1.8	1.8	1.7	1.7	1.9	1.8	1.8	1.8	1.8	1.7	0	0	0	0	0	0	0	0
NAP07v1	1.9	1.9	1.9	1.9	1.9	1.9	2	1.9	1.9	1.9	1.9	1.9	1.8	1.8	1.8	1.8	1.8	1.8	1.8	1.8	1.8	1.8	1.8	1.8	1.8	1.8	1.8	1.9	1.8	1.8	1.8	1.8	1.7	1.7	1.9	1.8	1.8	1.8	1.8	1.7	0	0	0	0	0	0	0	0
CDE10v1	1.9	1.9	1.9	1.9	1.9	1.9	2	1.9	1.9	1.9	1.9	1.9	1.8	1.8	1.8	1.8	1.8	1.8	1.8	1.8	1.8	1.8	1.8	1.8	1.8	1.8	1.8	1.9	1.8	1.8	1.8	1.8	1.7	1.7	1.9	1.8	1.8	1.8	1.8	1.7	0	0	0	0	0	0	0	0
QCD23m63v1	1.9	1.9	1.9	1.9	1.9	1.9	2	1.9	1.9	1.9	1.9	1.9	1.8	1.8	1.8	1.8	1.8	1.8	1.8	1.8	1.8	1.8	1.8	1.8	1.8	1.8	1.8	1.9	1.8	1.8	1.8	1.8	1.7	1.7	1.9	1.8	1.8	1.8	1.8	1.7	0	0	0	0	0	0	0	0
Minimum:	0.000000
Maximum:	2.01895
Average:	19

## Sheet: gyrase B
	CDT20v1	NAP08v1	NAP07v1	CDE10v1	QCD23m63v1	CDT5v1	M120	CDE1v1	CF5	M68	CDE13v1	CD002	CDE19v1	CDE28v1	630	CDT3v1	CDE7v2	CDT23v1	CDT19v1	E16	ATCC43255	CDT17v2	CDT10v1	QCD63q42v1	CDE23v1	BI9	CDT6v1	CDE14v1	T42	E24	CDE9v1	CDT22v1	CDT15v2	CDE25v2	CDT14v2	CDE12v2	CDT11v2	CDE15v2	R20291	QCD97b34v1	QCD76w55v1	QCD66c26v1	QCD37x79	QCD32g58v1	CIP107932v1	CD196	BI1	2007855
CDT20v1	0	0	0	0	0.1	0	0	0	2.3	2.4	2.4	2.4	2.5	2.5	2.5	2.5	2.5	2.6	2.5	2.5	2.6	2.6	2.6	2.6	2.6	2.6	2.6	2.6	2.6	2.6	2.6	2.6	2.6	2.6	2.7	2.7	2.5	2.5	2.5	2.5	2.5	2.5	2.5	2.5	2.5	2.5	2.5	2.5
NAP08v1	0	0	0	0	0.1	0	0	0	2.3	2.4	2.4	2.4	2.5	2.5	2.5	2.5	2.5	2.6	2.5	2.5	2.6	2.6	2.6	2.6	2.6	2.6	2.6	2.6	2.6	2.6	2.6	2.6	2.6	2.6	2.7	2.7	2.5	2.5	2.5	2.5	2.5	2.5	2.5	2.5	2.5	2.5	2.5	2.5
NAP07v1	0	0	0	0	0.1	0	0	0	2.3	2.4	2.4	2.4	2.5	2.5	2.5	2.5	2.5	2.6	2.5	2.5	2.6	2.6	2.6	2.6	2.6	2.6	2.6	2.6	2.6	2.6	2.6	2.6	2.6	2.6	2.7	2.7	2.5	2.5	2.5	2.5	2.5	2.5	2.5	2.5	2.5	2.5	2.5	2.5
CDE10v1	0	0	0	0	0.1	0	0	0	2.3	2.4	2.4	2.4	2.5	2.5	2.5	2.5	2.5	2.6	2.5	2.5	2.6	2.6	2.6	2.6	2.6	2.6	2.6	2.6	2.6	2.6	2.6	2.6	2.6	2.6	2.7	2.7	2.5	2.5	2.5	2.5	2.5	2.5	2.5	2.5	2.5	2.5	2.5	2.5
QCD23m63v1	0.1	0.1	0.1	0.1	0	0.1	0.1	0.1	2.4	2.5	2.5	2.5	2.6	2.6	2.6	2.6	2.6	2.7	2.6	2.6	2.7	2.7	2.7	2.7	2.7	2.7	2.7	2.7	2.7	2.7	2.7	2.7	2.7	2.7	2.8	2.8	2.6	2.6	2.6	2.6	2.6	2.6	2.6	2.6	2.6	2.6	2.6	2.6
CDT5v1	0	0	0	0	0.1	0	0	0	2.3	2.4	2.4	2.4	2.5	2.5	2.5	2.5	2.5	2.6	2.5	2.5	2.6	2.6	2.6	2.6	2.6	2.6	2.6	2.6	2.6	2.6	2.6	2.6	2.6	2.6	2.7	2.7	2.5	2.5	2.5	2.5	2.5	2.5	2.5	2.5	2.5	2.5	2.5	2.5
M120	0	0	0	0	0.1	0	0	0	2.3	2.4	2.4	2.4	2.5	2.5	2.5	2.5	2.5	2.6	2.5	2.5	2.6	2.6	2.6	2.6	2.6	2.6	2.6	2.6	2.6	2.6	2.6	2.6	2.6	2.6	2.7	2.7	2.5	2.5	2.5	2.5	2.5	2.5	2.5	2.5	2.5	2.5	2.5	2.5
CDE1v1	0	0	0	0	0.1	0	0	0	2.3	2.4	2.4	2.4	2.5	2.5	2.5	2.5	2.5	2.6	2.5	2.5	2.6	2.6	2.6	2.6	2.6	2.6	2.6	2.6	2.6	2.6	2.6	2.6	2.6	2.6	2.7	2.7	2.5	2.5	2.5	2.5	2.5	2.5	2.5	2.5	2.5	2.5	2.5	2.5
CF5	2.3	2.3	2.3	2.3	2.4	2.3	2.3	2.3	0	0.1	0.1	0.1	1.1	1.1	1.1	1.2	1.2	1.2	1.2	1.3	1.2	1.3	1.3	1.3	1.3	1.3	1.3	1.3	1.3	1.3	1.2	1.2	1.2	1.2	1.3	1.3	1.2	1.2	1.1	1.1	1.1	1.1	1.1	1.1	1.1	1.1	1.1	1.1
M68	2.4	2.4	2.4	2.4	2.5	2.4	2.4	2.4	0.1	0	0	0.2	1.1	1.2	1.2	1.2	1.2	1.3	1.2	1.3	1.3	1.3	1.3	1.3	1.3	1.3	1.3	1.3	1.3	1.3	1.3	1.3	1.3	1.3	1.4	1.4	1.2	1.2	1.2	1.2	1.2	1.2	1.2	1.2	1.2	1.2	1.2	1.2
CDE13v1	2.4	2.4	2.4	2.4	2.5	2.4	2.4	2.4	0.1	0	0	0.2	1.1	1.2	1.2	1.2	1.2	1.3	1.2	1.3	1.3	1.3	1.3	1.3	1.3	1.3	1.3	1.3	1.3	1.3	1.3	1.3	1.3	1.3	1.4	1.4	1.2	1.2	1.2	1.2	1.2	1.2	1.2	1.2	1.2	1.2	1.2	1.2
CD002	2.4	2.4	2.4	2.4	2.5	2.4	2.4	2.4	0.1	0.2	0.2	0	1.1	1.1	1.1	1.2	1.2	1.2	1.2	1.3	1.2	1.3	1.3	1.3	1.3	1.3	1.3	1.3	1.3	1.3	1.2	1.2	1.2	1.2	1.3	1.3	1.2	1.2	1.1	1.1	1.1	1.1	1.1	1.1	1.1	1.1	1.1	1.1
CDE19v1	2.5	2.5	2.5	2.5	2.6	2.5	2.5	2.5	1.1	1.1	1.1	1.1	0	0.3	0.3	0.3	0.3	0.4	0.3	0.4	0.4	0.4	0.4	0.4	0.4	0.4	0.4	0.4	0.4	0.4	0.4	0.4	0.4	0.4	0.5	0.5	0.2	0.2	0.2	0.2	0.2	0.2	0.2	0.2	0.2	0.2	0.2	0.2
CDE28v1	2.5	2.5	2.5	2.5	2.6	2.5	2.5	2.5	1.1	1.2	1.2	1.1	0.3	0	0	0.1	0.1	0.1	0.2	0.3	0.2	0.3	0.3	0.3	0.3	0.3	0.3	0.3	0.3	0.3	0.3	0.2	0.2	0.2	0.3	0.3	0.2	0.2	0.1	0.1	0.1	0.1	0.1	0.1	0.1	0.1	0.1	0.1
630	2.5	2.5	2.5	2.5	2.6	2.5	2.5	2.5	1.1	1.2	1.2	1.1	0.3	0	0	0.1	0.1	0.1	0.2	0.3	0.2	0.3	0.3	0.3	0.3	0.3	0.3	0.3	0.3	0.3	0.3	0.2	0.2	0.2	0.3	0.3	0.2	0.2	0.1	0.1	0.1	0.1	0.1	0.1	0.1	0.1	0.1	0.1
CDT3v1	2.5	2.5	2.5	2.5	2.6	2.5	2.5	2.5	1.2	1.2	1.2	1.2	0.3	0.1	0.1	0	0.1	0.2	0.2	0.3	0.3	0.3	0.3	0.3	0.3	0.3	0.3	0.3	0.3	0.3	0.3	0.3	0.3	0.3	0.4	0.4	0.2	0.2	0.2	0.2	0.2	0.2	0.2	0.2	0.2	0.2	0.2	0.2
CDE7v2	2.5	2.5	2.5	2.5	2.6	2.5	2.5	2.5	1.2	1.2	1.2	1.2	0.3	0.1	0.1	0.1	0	0.2	0.2	0.3	0.3	0.3	0.3	0.3	0.3	0.3	0.3	0.3	0.3	0.3	0.3	0.3	0.3	0.3	0.4	0.4	0.2	0.2	0.2	0.2	0.2	0.2	0.2	0.2	0.2	0.2	0.2	0.2
CDT23v1	2.6	2.6	2.6	2.6	2.7	2.6	2.6	2.6	1.2	1.3	1.3	1.2	0.4	0.1	0.1	0.2	0.2	0	0.2	0.3	0.2	0.2	0.2	0.2	0.2	0.2	0.2	0.2	0.2	0.2	0.2	0.2	0.2	0.2	0.3	0.3	0.3	0.3	0.2	0.2	0.2	0.2	0.2	0.2	0.2	0.2	0.2	0.2
CDT19v1	2.5	2.5	2.5	2.5	2.6	2.5	2.5	2.5	1.2	1.2	1.2	1.2	0.3	0.2	0.2	0.2	0.2	0.2	0	0.1	0.1	0.1	0.1	0.1	0.1	0.1	0.1	0.1	0.1	0.1	0.1	0.1	0.1	0.1	0.2	0.2	0.2	0.2	0.2	0.2	0.2	0.2	0.2	0.2	0.2	0.2	0.2	0.2
E16	2.5	2.5	2.5	2.5	2.6	2.5	2.5	2.5	1.3	1.3	1.3	1.3	0.4	0.3	0.3	0.3	0.3	0.3	0.1	0	0.2	0.2	0.2	0.2	0.2	0.2	0.2	0.2	0.2	0.2	0.2	0.2	0.2	0.2	0.3	0.3	0.3	0.3	0.3	0.3	0.3	0.3	0.3	0.3	0.3	0.3	0.3	0.3
ATCC43255	2.6	2.6	2.6	2.6	2.7	2.6	2.6	2.6	1.2	1.3	1.3	1.2	0.4	0.2	0.2	0.3	0.3	0.2	0.1	0.2	0	0.1	0.1	0.1	0.1	0.1	0.2	0.2	0.2	0.2	0.2	0.1	0.1	0.1	0.2	0.2	0.3	0.3	0.2	0.2	0.2	0.2	0.2	0.2	0.2	0.2	0.2	0.2
CDT17v2	2.6	2.6	2.6	2.6	2.7	2.6	2.6	2.6	1.3	1.3	1.3	1.3	0.4	0.3	0.3	0.3	0.3	0.2	0.1	0.2	0.1	0	0	0	0	0	0.1	0.1	0.1	0.1	0.1	0.2	0.2	0.2	0.3	0.3	0.3	0.3	0.3	0.3	0.3	0.3	0.3	0.3	0.3	0.3	0.3	0.3
CDT10v1	2.6	2.6	2.6	2.6	2.7	2.6	2.6	2.6	1.3	1.3	1.3	1.3	0.4	0.3	0.3	0.3	0.3	0.2	0.1	0.2	0.1	0	0	0	0	0	0.1	0.1	0.1	0.1	0.1	0.2	0.2	0.2	0.3	0.3	0.3	0.3	0.3	0.3	0.3	0.3	0.3	0.3	0.3	0.3	0.3	0.3
QCD63q42v1	2.6	2.6	2.6	2.6	2.7	2.6	2.6	2.6	1.3	1.3	1.3	1.3	0.4	0.3	0.3	0.3	0.3	0.2	0.1	0.2	0.1	0	0	0	0	0	0.1	0.1	0.1	0.1	0.1	0.2	0.2	0.2	0.3	0.3	0.3	0.3	0.3	0.3	0.3	0.3	0.3	0.3	0.3	0.3	0.3	0.3
CDE23v1	2.6	2.6	2.6	2.6	2.7	2.6	2.6	2.6	1.3	1.3	1.3	1.3	0.4	0.3	0.3	0.3	0.3	0.2	0.1	0.2	0.1	0	0	0	0	0	0.1	0.1	0.1	0.1	0.1	0.2	0.2	0.2	0.3	0.3	0.3	0.3	0.3	0.3	0.3	0.3	0.3	0.3	0.3	0.3	0.3	0.3
BI9	2.6	2.6	2.6	2.6	2.7	2.6	2.6	2.6	1.3	1.3	1.3	1.3	0.4	0.3	0.3	0.3	0.3	0.2	0.1	0.2	0.1	0	0	0	0	0	0.1	0.1	0.1	0.1	0.1	0.2	0.2	0.2	0.3	0.3	0.3	0.3	0.3	0.3	0.3	0.3	0.3	0.3	0.3	0.3	0.3	0.3
CDT6v1	2.6	2.6	2.6	2.6	2.7	2.6	2.6	2.6	1.3	1.3	1.3	1.3	0.4	0.3	0.3	0.3	0.3	0.2	0.1	0.2	0.2	0.1	0.1	0.1	0.1	0.1	0	0	0	0	0.1	0.2	0.2	0.2	0.3	0.3	0.3	0.3	0.3	0.3	0.3	0.3	0.3	0.3	0.3	0.3	0.3	0.3
CDE14v1	2.6	2.6	2.6	2.6	2.7	2.6	2.6	2.6	1.3	1.3	1.3	1.3	0.4	0.3	0.3	0.3	0.3	0.2	0.1	0.2	0.2	0.1	0.1	0.1	0.1	0.1	0	0	0	0	0.1	0.2	0.2	0.2	0.3	0.3	0.3	0.3	0.3	0.3	0.3	0.3	0.3	0.3	0.3	0.3	0.3	0.3
T42	2.6	2.6	2.6	2.6	2.7	2.6	2.6	2.6	1.3	1.3	1.3	1.3	0.4	0.3	0.3	0.3	0.3	0.2	0.1	0.2	0.2	0.1	0.1	0.1	0.1	0.1	0	0	0	0	0.1	0.2	0.2	0.2	0.3	0.3	0.3	0.3	0.3	0.3	0.3	0.3	0.3	0.3	0.3	0.3	0.3	0.3
E24	2.6	2.6	2.6	2.6	2.7	2.6	2.6	2.6	1.3	1.3	1.3	1.3	0.4	0.3	0.3	0.3	0.3	0.2	0.1	0.2	0.2	0.1	0.1	0.1	0.1	0.1	0	0	0	0	0.1	0.2	0.2	0.2	0.3	0.3	0.3	0.3	0.3	0.3	0.3	0.3	0.3	0.3	0.3	0.3	0.3	0.3
CDE9v1	2.6	2.6	2.6	2.6	2.7	2.6	2.6	2.6	1.2	1.3	1.3	1.2	0.4	0.3	0.3	0.3	0.3	0.2	0.1	0.2	0.2	0.1	0.1	0.1	0.1	0.1	0.1	0.1	0.1	0.1	0	0.2	0.2	0.2	0.3	0.3	0.3	0.3	0.3	0.3	0.3	0.3	0.3	0.3	0.3	0.3	0.3	0.3
CDT22v1	2.6	2.6	2.6	2.6	2.7	2.6	2.6	2.6	1.2	1.3	1.3	1.2	0.4	0.2	0.2	0.3	0.3	0.2	0.1	0.2	0.1	0.2	0.2	0.2	0.2	0.2	0.2	0.2	0.2	0.2	0.2	0	0	0	0.1	0.1	0.2	0.2	0.2	0.2	0.2	0.2	0.2	0.2	0.2	0.2	0.2	0.2
CDT15v2	2.6	2.6	2.6	2.6	2.7	2.6	2.6	2.6	1.2	1.3	1.3	1.2	0.4	0.2	0.2	0.3	0.3	0.2	0.1	0.2	0.1	0.2	0.2	0.2	0.2	0.2	0.2	0.2	0.2	0.2	0.2	0	0	0	0.1	0.1	0.2	0.2	0.2	0.2	0.2	0.2	0.2	0.2	0.2	0.2	0.2	0.2
CDE25v2	2.6	2.6	2.6	2.6	2.7	2.6	2.6	2.6	1.2	1.3	1.3	1.2	0.4	0.2	0.2	0.3	0.3	0.2	0.1	0.2	0.1	0.2	0.2	0.2	0.2	0.2	0.2	0.2	0.2	0.2	0.2	0	0	0	0.1	0.1	0.2	0.2	0.2	0.2	0.2	0.2	0.2	0.2	0.2	0.2	0.2	0.2
CDT14v2	2.7	2.7	2.7	2.7	2.8	2.7	2.7	2.7	1.3	1.4	1.4	1.3	0.5	0.3	0.3	0.4	0.4	0.3	0.2	0.3	0.2	0.3	0.3	0.3	0.3	0.3	0.3	0.3	0.3	0.3	0.3	0.1	0.1	0.1	0	0	0.3	0.3	0.3	0.3	0.3	0.3	0.3	0.3	0.3	0.3	0.3	0.3
CDE12v2	2.7	2.7	2.7	2.7	2.8	2.7	2.7	2.7	1.3	1.4	1.4	1.3	0.5	0.3	0.3	0.4	0.4	0.3	0.2	0.3	0.2	0.3	0.3	0.3	0.3	0.3	0.3	0.3	0.3	0.3	0.3	0.1	0.1	0.1	0	0	0.3	0.3	0.3	0.3	0.3	0.3	0.3	0.3	0.3	0.3	0.3	0.3
CDT11v2	2.5	2.5	2.5	2.5	2.6	2.5	2.5	2.5	1.2	1.2	1.2	1.2	0.2	0.2	0.2	0.2	0.2	0.3	0.2	0.3	0.3	0.3	0.3	0.3	0.3	0.3	0.3	0.3	0.3	0.3	0.3	0.2	0.2	0.2	0.3	0.3	0	0	0.1	0.1	0.1	0.1	0.1	0.1	0.1	0.1	0.1	0.1
CDE15v2	2.5	2.5	2.5	2.5	2.6	2.5	2.5	2.5	1.2	1.2	1.2	1.2	0.2	0.2	0.2	0.2	0.2	0.3	0.2	0.3	0.3	0.3	0.3	0.3	0.3	0.3	0.3	0.3	0.3	0.3	0.3	0.2	0.2	0.2	0.3	0.3	0	0	0.1	0.1	0.1	0.1	0.1	0.1	0.1	0.1	0.1	0.1
R20291	2.5	2.5	2.5	2.5	2.6	2.5	2.5	2.5	1.1	1.2	1.2	1.1	0.2	0.1	0.1	0.2	0.2	0.2	0.2	0.3	0.2	0.3	0.3	0.3	0.3	0.3	0.3	0.3	0.3	0.3	0.3	0.2	0.2	0.2	0.3	0.3	0.1	0.1	0	0	0	0	0	0	0	0	0	0
QCD97b34v1	2.5	2.5	2.5	2.5	2.6	2.5	2.5	2.5	1.1	1.2	1.2	1.1	0.2	0.1	0.1	0.2	0.2	0.2	0.2	0.3	0.2	0.3	0.3	0.3	0.3	0.3	0.3	0.3	0.3	0.3	0.3	0.2	0.2	0.2	0.3	0.3	0.1	0.1	0	0	0	0	0	0	0	0	0	0
QCD76w55v1	2.5	2.5	2.5	2.5	2.6	2.5	2.5	2.5	1.1	1.2	1.2	1.1	0.2	0.1	0.1	0.2	0.2	0.2	0.2	0.3	0.2	0.3	0.3	0.3	0.3	0.3	0.3	0.3	0.3	0.3	0.3	0.2	0.2	0.2	0.3	0.3	0.1	0.1	0	0	0	0	0	0	0	0	0	0
QCD66c26v1	2.5	2.5	2.5	2.5	2.6	2.5	2.5	2.5	1.1	1.2	1.2	1.1	0.2	0.1	0.1	0.2	0.2	0.2	0.2	0.3	0.2	0.3	0.3	0.3	0.3	0.3	0.3	0.3	0.3	0.3	0.3	0.2	0.2	0.2	0.3	0.3	0.1	0.1	0	0	0	0	0	0	0	0	0	0
QCD37x79	2.5	2.5	2.5	2.5	2.6	2.5	2.5	2.5	1.1	1.2	1.2	1.1	0.2	0.1	0.1	0.2	0.2	0.2	0.2	0.3	0.2	0.3	0.3	0.3	0.3	0.3	0.3	0.3	0.3	0.3	0.3	0.2	0.2	0.2	0.3	0.3	0.1	0.1	0	0	0	0	0	0	0	0	0	0
QCD32g58v1	2.5	2.5	2.5	2.5	2.6	2.5	2.5	2.5	1.1	1.2	1.2	1.1	0.2	0.1	0.1	0.2	0.2	0.2	0.2	0.3	0.2	0.3	0.3	0.3	0.3	0.3	0.3	0.3	0.3	0.3	0.3	0.2	0.2	0.2	0.3	0.3	0.1	0.1	0	0	0	0	0	0	0	0	0	0
CIP107932v1	2.5	2.5	2.5	2.5	2.6	2.5	2.5	2.5	1.1	1.2	1.2	1.1	0.2	0.1	0.1	0.2	0.2	0.2	0.2	0.3	0.2	0.3	0.3	0.3	0.3	0.3	0.3	0.3	0.3	0.3	0.3	0.2	0.2	0.2	0.3	0.3	0.1	0.1	0	0	0	0	0	0	0	0	0	0
CD196	2.5	2.5	2.5	2.5	2.6	2.5	2.5	2.5	1.1	1.2	1.2	1.1	0.2	0.1	0.1	0.2	0.2	0.2	0.2	0.3	0.2	0.3	0.3	0.3	0.3	0.3	0.3	0.3	0.3	0.3	0.3	0.2	0.2	0.2	0.3	0.3	0.1	0.1	0	0	0	0	0	0	0	0	0	0
BI1	2.5	2.5	2.5	2.5	2.6	2.5	2.5	2.5	1.1	1.2	1.2	1.1	0.2	0.1	0.1	0.2	0.2	0.2	0.2	0.3	0.2	0.3	0.3	0.3	0.3	0.3	0.3	0.3	0.3	0.3	0.3	0.2	0.2	0.2	0.3	0.3	0.1	0.1	0	0	0	0	0	0	0	0	0	0
2007855	2.5	2.5	2.5	2.5	2.6	2.5	2.5	2.5	1.1	1.2	1.2	1.1	0.2	0.1	0.1	0.2	0.2	0.2	0.2	0.3	0.2	0.3	0.3	0.3	0.3	0.3	0.3	0.3	0.3	0.3	0.3	0.2	0.2	0.2	0.3	0.3	0.1	0.1	0	0	0	0	0	0	0	0	0	0
Minimum:	0.000000
Maximum:	2.78654
Average:	19

## Sheet: Heatshock Protein 60
	CDT5v1	CDT20v1	QCD23m63v1	NAP08v1	NAP07v1	M120	CDE1v1	CDE10v1	M68	CF5	CDE13v1	CD002v1	E16v1	ATCC 43603	CDT22v1	ATCC43255	CDE25v2	CDT15v2	CDT11v2	QCD76w55v1	QCD97b34v1	QCD37x79	QCD66c26v1	CDE15v2	QCD32g58v1	CIP107932v1	2007855	BI1	R20291	CD196	CDT23v1	CDE19v1	E24v1	T42v1	CDT6v1	CDE14v1	CDT17v2	CDE9v1	CDE7v2	CDT3v1	CDE28v1	CDE23v1	QCD63q42v1	BI9	CDE12v2	CDT19v1	CDT10v1	CDT14v2
CDT5v1	0	0	0	0	0	0	0	0	1.8	1.8	1.8	1.8	1.8	2.7	1.8	2	1.8	1.8	2	2	2	2	2	2	2	2	2	2	2	2	2	2	1.8	1.8	1.8	1.8	1.8	2	2	1.8	1.8	1.8	1.8	1.8	1.8	1.8	1.8	1.8
CDT20v1	0	0	0	0	0	0	0	0	1.8	1.8	1.8	1.8	1.8	2.7	1.8	2	1.8	1.8	2	2	2	2	2	2	2	2	2	2	2	2	2	2	1.8	1.8	1.8	1.8	1.8	2	2	1.8	1.8	1.8	1.8	1.8	1.8	1.8	1.8	1.8
QCD23m63v1	0	0	0	0	0	0	0	0	1.8	1.8	1.8	1.8	1.8	2.7	1.8	2	1.8	1.8	2	2	2	2	2	2	2	2	2	2	2	2	2	2	1.8	1.8	1.8	1.8	1.8	2	2	1.8	1.8	1.8	1.8	1.8	1.8	1.8	1.8	1.8
NAP08v1	0	0	0	0	0	0	0	0	1.8	1.8	1.8	1.8	1.8	2.7	1.8	2	1.8	1.8	2	2	2	2	2	2	2	2	2	2	2	2	2	2	1.8	1.8	1.8	1.8	1.8	2	2	1.8	1.8	1.8	1.8	1.8	1.8	1.8	1.8	1.8
NAP07v1	0	0	0	0	0	0	0	0	1.8	1.8	1.8	1.8	1.8	2.7	1.8	2	1.8	1.8	2	2	2	2	2	2	2	2	2	2	2	2	2	2	1.8	1.8	1.8	1.8	1.8	2	2	1.8	1.8	1.8	1.8	1.8	1.8	1.8	1.8	1.8
M120	0	0	0	0	0	0	0	0	1.8	1.8	1.8	1.8	1.8	2.7	1.8	2	1.8	1.8	2	2	2	2	2	2	2	2	2	2	2	2	2	2	1.8	1.8	1.8	1.8	1.8	2	2	1.8	1.8	1.8	1.8	1.8	1.8	1.8	1.8	1.8
CDE1v1	0	0	0	0	0	0	0	0	1.8	1.8	1.8	1.8	1.8	2.7	1.8	2	1.8	1.8	2	2	2	2	2	2	2	2	2	2	2	2	2	2	1.8	1.8	1.8	1.8	1.8	2	2	1.8	1.8	1.8	1.8	1.8	1.8	1.8	1.8	1.8
CDE10v1	0	0	0	0	0	0	0	0	1.8	1.8	1.8	1.8	1.8	2.7	1.8	2	1.8	1.8	2	2	2	2	2	2	2	2	2	2	2	2	2	2	1.8	1.8	1.8	1.8	1.8	2	2	1.8	1.8	1.8	1.8	1.8	1.8	1.8	1.8	1.8
M68	1.8	1.8	1.8	1.8	1.8	1.8	1.8	1.8	0	0	0	0.1	0.4	1.5	0.7	0.9	0.7	0.7	0.9	0.9	0.9	0.9	0.9	0.9	0.9	0.9	0.9	0.9	0.9	0.9	0.9	0.9	0.7	0.7	0.7	0.7	0.7	0.9	0.9	0.6	0.6	0.7	0.7	0.7	0.7	0.7	0.7	0.7
CF5	1.8	1.8	1.8	1.8	1.8	1.8	1.8	1.8	0	0	0	0.1	0.4	1.5	0.7	0.9	0.7	0.7	0.9	0.9	0.9	0.9	0.9	0.9	0.9	0.9	0.9	0.9	0.9	0.9	0.9	0.9	0.7	0.7	0.7	0.7	0.7	0.9	0.9	0.6	0.6	0.7	0.7	0.7	0.7	0.7	0.7	0.7
CDE13v1	1.8	1.8	1.8	1.8	1.8	1.8	1.8	1.8	0	0	0	0.1	0.4	1.5	0.7	0.9	0.7	0.7	0.9	0.9	0.9	0.9	0.9	0.9	0.9	0.9	0.9	0.9	0.9	0.9	0.9	0.9	0.7	0.7	0.7	0.7	0.7	0.9	0.9	0.6	0.6	0.7	0.7	0.7	0.7	0.7	0.7	0.7
CD002v1	1.8	1.8	1.8	1.8	1.8	1.8	1.8	1.8	0.1	0.1	0.1	0	0.4	1.5	0.7	0.9	0.7	0.7	0.9	0.9	0.9	0.9	0.9	0.9	0.9	0.9	0.9	0.9	0.9	0.9	0.9	0.9	0.7	0.7	0.7	0.7	0.7	0.9	0.9	0.6	0.6	0.7	0.7	0.7	0.7	0.7	0.7	0.7
E16v1	1.8	1.8	1.8	1.8	1.8	1.8	1.8	1.8	0.4	0.4	0.4	0.4	0	1.3	0.7	0.8	0.7	0.7	0.9	0.9	0.9	0.9	0.9	0.9	0.9	0.9	0.9	0.9	0.9	0.9	0.9	0.9	0.7	0.7	0.7	0.7	0.7	0.8	0.9	0.7	0.7	0.6	0.6	0.6	0.6	0.6	0.6	0.6
ATCC 43603	2.7	2.7	2.7	2.7	2.7	2.7	2.7	2.7	1.5	1.5	1.5	1.5	1.3	0	1	1.1	1	1	1.2	1.2	1.2	1.2	1.2	1.2	1.2	1.2	1.2	1.2	1.2	1.2	1.2	1.2	1	1	1	1	1	1.2	1.2	1	1	1	1	1	1	1	1	1
CDT22v1	1.8	1.8	1.8	1.8	1.8	1.8	1.8	1.8	0.7	0.7	0.7	0.7	0.7	1	0	0.1	0	0	0.3	0.3	0.3	0.3	0.3	0.3	0.3	0.3	0.3	0.3	0.3	0.3	0.3	0.3	0.1	0.1	0.1	0.1	0.1	0.2	0.3	0.1	0.1	0.1	0.1	0.1	0.1	0.1	0.1	0.1
ATCC43255	2	2	2	2	2	2	2	2	0.9	0.9	0.9	0.9	0.8	1.1	0.1	0	0.1	0.1	0.4	0.4	0.4	0.4	0.4	0.4	0.4	0.4	0.4	0.4	0.4	0.4	0.4	0.4	0.2	0.2	0.2	0.2	0.2	0.4	0.4	0.2	0.2	0.2	0.2	0.2	0.2	0.2	0.2	0.2
CDE25v2	1.8	1.8	1.8	1.8	1.8	1.8	1.8	1.8	0.7	0.7	0.7	0.7	0.7	1	0	0.1	0	0	0.3	0.3	0.3	0.3	0.3	0.3	0.3	0.3	0.3	0.3	0.3	0.3	0.3	0.3	0.1	0.1	0.1	0.1	0.1	0.2	0.3	0.1	0.1	0.1	0.1	0.1	0.1	0.1	0.1	0.1
CDT15v2	1.8	1.8	1.8	1.8	1.8	1.8	1.8	1.8	0.7	0.7	0.7	0.7	0.7	1	0	0.1	0	0	0.3	0.3	0.3	0.3	0.3	0.3	0.3	0.3	0.3	0.3	0.3	0.3	0.3	0.3	0.1	0.1	0.1	0.1	0.1	0.2	0.3	0.1	0.1	0.1	0.1	0.1	0.1	0.1	0.1	0.1
CDT11v2	2	2	2	2	2	2	2	2	0.9	0.9	0.9	0.9	0.9	1.2	0.3	0.4	0.3	0.3	0	0	0	0	0	0	0	0	0	0	0	0	0.2	0.2	0.3	0.3	0.3	0.3	0.3	0.4	0.5	0.3	0.3	0.2	0.2	0.2	0.2	0.2	0.2	0.2
QCD76w55v1	2	2	2	2	2	2	2	2	0.9	0.9	0.9	0.9	0.9	1.2	0.3	0.4	0.3	0.3	0	0	0	0	0	0	0	0	0	0	0	0	0.2	0.2	0.3	0.3	0.3	0.3	0.3	0.4	0.5	0.3	0.3	0.2	0.2	0.2	0.2	0.2	0.2	0.2
QCD97b34v1	2	2	2	2	2	2	2	2	0.9	0.9	0.9	0.9	0.9	1.2	0.3	0.4	0.3	0.3	0	0	0	0	0	0	0	0	0	0	0	0	0.2	0.2	0.3	0.3	0.3	0.3	0.3	0.4	0.5	0.3	0.3	0.2	0.2	0.2	0.2	0.2	0.2	0.2
QCD37x79	2	2	2	2	2	2	2	2	0.9	0.9	0.9	0.9	0.9	1.2	0.3	0.4	0.3	0.3	0	0	0	0	0	0	0	0	0	0	0	0	0.2	0.2	0.3	0.3	0.3	0.3	0.3	0.4	0.5	0.3	0.3	0.2	0.2	0.2	0.2	0.2	0.2	0.2
QCD66c26v1	2	2	2	2	2	2	2	2	0.9	0.9	0.9	0.9	0.9	1.2	0.3	0.4	0.3	0.3	0	0	0	0	0	0	0	0	0	0	0	0	0.2	0.2	0.3	0.3	0.3	0.3	0.3	0.4	0.5	0.3	0.3	0.2	0.2	0.2	0.2	0.2	0.2	0.2
CDE15v2	2	2	2	2	2	2	2	2	0.9	0.9	0.9	0.9	0.9	1.2	0.3	0.4	0.3	0.3	0	0	0	0	0	0	0	0	0	0	0	0	0.2	0.2	0.3	0.3	0.3	0.3	0.3	0.4	0.5	0.3	0.3	0.2	0.2	0.2	0.2	0.2	0.2	0.2
QCD32g58v1	2	2	2	2	2	2	2	2	0.9	0.9	0.9	0.9	0.9	1.2	0.3	0.4	0.3	0.3	0	0	0	0	0	0	0	0	0	0	0	0	0.2	0.2	0.3	0.3	0.3	0.3	0.3	0.4	0.5	0.3	0.3	0.2	0.2	0.2	0.2	0.2	0.2	0.2
CIP107932v1	2	2	2	2	2	2	2	2	0.9	0.9	0.9	0.9	0.9	1.2	0.3	0.4	0.3	0.3	0	0	0	0	0	0	0	0	0	0	0	0	0.2	0.2	0.3	0.3	0.3	0.3	0.3	0.4	0.5	0.3	0.3	0.2	0.2	0.2	0.2	0.2	0.2	0.2
2007855	2	2	2	2	2	2	2	2	0.9	0.9	0.9	0.9	0.9	1.2	0.3	0.4	0.3	0.3	0	0	0	0	0	0	0	0	0	0	0	0	0.2	0.2	0.3	0.3	0.3	0.3	0.3	0.4	0.5	0.3	0.3	0.2	0.2	0.2	0.2	0.2	0.2	0.2
BI1	2	2	2	2	2	2	2	2	0.9	0.9	0.9	0.9	0.9	1.2	0.3	0.4	0.3	0.3	0	0	0	0	0	0	0	0	0	0	0	0	0.2	0.2	0.3	0.3	0.3	0.3	0.3	0.4	0.5	0.3	0.3	0.2	0.2	0.2	0.2	0.2	0.2	0.2
R20291	2	2	2	2	2	2	2	2	0.9	0.9	0.9	0.9	0.9	1.2	0.3	0.4	0.3	0.3	0	0	0	0	0	0	0	0	0	0	0	0	0.2	0.2	0.3	0.3	0.3	0.3	0.3	0.4	0.5	0.3	0.3	0.2	0.2	0.2	0.2	0.2	0.2	0.2
CD196	2	2	2	2	2	2	2	2	0.9	0.9	0.9	0.9	0.9	1.2	0.3	0.4	0.3	0.3	0	0	0	0	0	0	0	0	0	0	0	0	0.2	0.2	0.3	0.3	0.3	0.3	0.3	0.4	0.5	0.3	0.3	0.2	0.2	0.2	0.2	0.2	0.2	0.2
CDT23v1	2	2	2	2	2	2	2	2	0.9	0.9	0.9	0.9	0.9	1.2	0.3	0.4	0.3	0.3	0.2	0.2	0.2	0.2	0.2	0.2	0.2	0.2	0.2	0.2	0.2	0.2	0	0	0.3	0.3	0.3	0.3	0.3	0.4	0.5	0.3	0.3	0.2	0.2	0.2	0.2	0.2	0.2	0.2
CDE19v1	2	2	2	2	2	2	2	2	0.9	0.9	0.9	0.9	0.9	1.2	0.3	0.4	0.3	0.3	0.2	0.2	0.2	0.2	0.2	0.2	0.2	0.2	0.2	0.2	0.2	0.2	0	0	0.3	0.3	0.3	0.3	0.3	0.4	0.5	0.3	0.3	0.2	0.2	0.2	0.2	0.2	0.2	0.2
E24v1	1.8	1.8	1.8	1.8	1.8	1.8	1.8	1.8	0.7	0.7	0.7	0.7	0.7	1	0.1	0.2	0.1	0.1	0.3	0.3	0.3	0.3	0.3	0.3	0.3	0.3	0.3	0.3	0.3	0.3	0.3	0.3	0	0	0	0	0	0.1	0.2	0.1	0.1	0.1	0.1	0.1	0.1	0.1	0.1	0.1
T42v1	1.8	1.8	1.8	1.8	1.8	1.8	1.8	1.8	0.7	0.7	0.7	0.7	0.7	1	0.1	0.2	0.1	0.1	0.3	0.3	0.3	0.3	0.3	0.3	0.3	0.3	0.3	0.3	0.3	0.3	0.3	0.3	0	0	0	0	0	0.1	0.2	0.1	0.1	0.1	0.1	0.1	0.1	0.1	0.1	0.1
CDT6v1	1.8	1.8	1.8	1.8	1.8	1.8	1.8	1.8	0.7	0.7	0.7	0.7	0.7	1	0.1	0.2	0.1	0.1	0.3	0.3	0.3	0.3	0.3	0.3	0.3	0.3	0.3	0.3	0.3	0.3	0.3	0.3	0	0	0	0	0	0.1	0.2	0.1	0.1	0.1	0.1	0.1	0.1	0.1	0.1	0.1
CDE14v1	1.8	1.8	1.8	1.8	1.8	1.8	1.8	1.8	0.7	0.7	0.7	0.7	0.7	1	0.1	0.2	0.1	0.1	0.3	0.3	0.3	0.3	0.3	0.3	0.3	0.3	0.3	0.3	0.3	0.3	0.3	0.3	0	0	0	0	0	0.1	0.2	0.1	0.1	0.1	0.1	0.1	0.1	0.1	0.1	0.1
CDT17v2	1.8	1.8	1.8	1.8	1.8	1.8	1.8	1.8	0.7	0.7	0.7	0.7	0.7	1	0.1	0.2	0.1	0.1	0.3	0.3	0.3	0.3	0.3	0.3	0.3	0.3	0.3	0.3	0.3	0.3	0.3	0.3	0	0	0	0	0	0.1	0.2	0.1	0.1	0.1	0.1	0.1	0.1	0.1	0.1	0.1
CDE9v1	2	2	2	2	2	2	2	2	0.9	0.9	0.9	0.9	0.8	1.2	0.2	0.4	0.2	0.2	0.4	0.4	0.4	0.4	0.4	0.4	0.4	0.4	0.4	0.4	0.4	0.4	0.4	0.4	0.1	0.1	0.1	0.1	0.1	0	0.2	0.2	0.2	0.2	0.2	0.2	0.2	0.2	0.2	0.2
CDE7v2	2	2	2	2	2	2	2	2	0.9	0.9	0.9	0.9	0.9	1.2	0.3	0.4	0.3	0.3	0.5	0.5	0.5	0.5	0.5	0.5	0.5	0.5	0.5	0.5	0.5	0.5	0.5	0.5	0.2	0.2	0.2	0.2	0.2	0.2	0	0.3	0.3	0.2	0.2	0.2	0.2	0.2	0.2	0.2
CDT3v1	1.8	1.8	1.8	1.8	1.8	1.8	1.8	1.8	0.6	0.6	0.6	0.6	0.7	1	0.1	0.2	0.1	0.1	0.3	0.3	0.3	0.3	0.3	0.3	0.3	0.3	0.3	0.3	0.3	0.3	0.3	0.3	0.1	0.1	0.1	0.1	0.1	0.2	0.3	0	0	0.1	0.1	0.1	0.1	0.1	0.1	0.1
CDE28v1	1.8	1.8	1.8	1.8	1.8	1.8	1.8	1.8	0.6	0.6	0.6	0.6	0.7	1	0.1	0.2	0.1	0.1	0.3	0.3	0.3	0.3	0.3	0.3	0.3	0.3	0.3	0.3	0.3	0.3	0.3	0.3	0.1	0.1	0.1	0.1	0.1	0.2	0.3	0	0	0.1	0.1	0.1	0.1	0.1	0.1	0.1
CDE23v1	1.8	1.8	1.8	1.8	1.8	1.8	1.8	1.8	0.7	0.7	0.7	0.7	0.6	1	0.1	0.2	0.1	0.1	0.2	0.2	0.2	0.2	0.2	0.2	0.2	0.2	0.2	0.2	0.2	0.2	0.2	0.2	0.1	0.1	0.1	0.1	0.1	0.2	0.2	0.1	0.1	0	0	0	0	0	0	0
QCD63q42v1	1.8	1.8	1.8	1.8	1.8	1.8	1.8	1.8	0.7	0.7	0.7	0.7	0.6	1	0.1	0.2	0.1	0.1	0.2	0.2	0.2	0.2	0.2	0.2	0.2	0.2	0.2	0.2	0.2	0.2	0.2	0.2	0.1	0.1	0.1	0.1	0.1	0.2	0.2	0.1	0.1	0	0	0	0	0	0	0
BI9	1.8	1.8	1.8	1.8	1.8	1.8	1.8	1.8	0.7	0.7	0.7	0.7	0.6	1	0.1	0.2	0.1	0.1	0.2	0.2	0.2	0.2	0.2	0.2	0.2	0.2	0.2	0.2	0.2	0.2	0.2	0.2	0.1	0.1	0.1	0.1	0.1	0.2	0.2	0.1	0.1	0	0	0	0	0	0	0
CDE12v2	1.8	1.8	1.8	1.8	1.8	1.8	1.8	1.8	0.7	0.7	0.7	0.7	0.6	1	0.1	0.2	0.1	0.1	0.2	0.2	0.2	0.2	0.2	0.2	0.2	0.2	0.2	0.2	0.2	0.2	0.2	0.2	0.1	0.1	0.1	0.1	0.1	0.2	0.2	0.1	0.1	0	0	0	0	0	0	0
CDT19v1	1.8	1.8	1.8	1.8	1.8	1.8	1.8	1.8	0.7	0.7	0.7	0.7	0.6	1	0.1	0.2	0.1	0.1	0.2	0.2	0.2	0.2	0.2	0.2	0.2	0.2	0.2	0.2	0.2	0.2	0.2	0.2	0.1	0.1	0.1	0.1	0.1	0.2	0.2	0.1	0.1	0	0	0	0	0	0	0
CDT10v1	1.8	1.8	1.8	1.8	1.8	1.8	1.8	1.8	0.7	0.7	0.7	0.7	0.6	1	0.1	0.2	0.1	0.1	0.2	0.2	0.2	0.2	0.2	0.2	0.2	0.2	0.2	0.2	0.2	0.2	0.2	0.2	0.1	0.1	0.1	0.1	0.1	0.2	0.2	0.1	0.1	0	0	0	0	0	0	0
CDT14v2	1.8	1.8	1.8	1.8	1.8	1.8	1.8	1.8	0.7	0.7	0.7	0.7	0.6	1	0.1	0.2	0.1	0.1	0.2	0.2	0.2	0.2	0.2	0.2	0.2	0.2	0.2	0.2	0.2	0.2	0.2	0.2	0.1	0.1	0.1	0.1	0.1	0.2	0.2	0.1	0.1	0	0	0	0	0	0	0
Minimum:	0.000000
Maximum:	2.71103
Average:	19

## Sheet: Heatshock Protein 70
	QCD76w55v1	QCD97b34v1	QCD37x79	QCD66c26v1	CDE19v1	QCD32g58v1	CD196	CIP107932v1	2007855	BI1	R20291	CDT23v1	CDE15v2	CDT11v2	CDE10v1	CDE1v1	M120	NAP07v1	NAP08v1	QCD23m63v1	CDT20v1	CDT5v1	CD002v1	CF5	CDE13v1	M68	CDE12v2	CDE23v1	ATCC43255	BI9	QCD63q42v1	CDT10v1	CDT14v2	CDE9v1	CDT19v1	E16v1	CDE7v2	630	CDE25v2	CDT3v1	CDT17v2	E24v1	T42v1	CDE14v1	CDT6v1	CDT15v2	CDT22v1	CDE28v1
QCD76w55v1	0	0	0	0	0	0	0	0	0	0	0	0	0.1	0.1	1.2	1.2	1.2	1.2	1.2	1.2	1.2	1.2	0.7	0.7	0.7	0.7	0.3	0.3	0.3	0.3	0.3	0.3	0.3	0.3	0.3	0.3	0.2	0.2	0.2	0.2	0.3	0.3	0.3	0.3	0.3	0.2	0.2	0.2
QCD97b34v1	0	0	0	0	0	0	0	0	0	0	0	0	0.1	0.1	1.2	1.2	1.2	1.2	1.2	1.2	1.2	1.2	0.7	0.7	0.7	0.7	0.3	0.3	0.3	0.3	0.3	0.3	0.3	0.3	0.3	0.3	0.2	0.2	0.2	0.2	0.3	0.3	0.3	0.3	0.3	0.2	0.2	0.2
QCD37x79	0	0	0	0	0	0	0	0	0	0	0	0	0.1	0.1	1.2	1.2	1.2	1.2	1.2	1.2	1.2	1.2	0.7	0.7	0.7	0.7	0.3	0.3	0.3	0.3	0.3	0.3	0.3	0.3	0.3	0.3	0.2	0.2	0.2	0.2	0.3	0.3	0.3	0.3	0.3	0.2	0.2	0.2
QCD66c26v1	0	0	0	0	0	0	0	0	0	0	0	0	0.1	0.1	1.2	1.2	1.2	1.2	1.2	1.2	1.2	1.2	0.7	0.7	0.7	0.7	0.3	0.3	0.3	0.3	0.3	0.3	0.3	0.3	0.3	0.3	0.2	0.2	0.2	0.2	0.3	0.3	0.3	0.3	0.3	0.2	0.2	0.2
CDE19v1	0	0	0	0	0	0	0	0	0	0	0	0	0.1	0.1	1.2	1.2	1.2	1.2	1.2	1.2	1.2	1.2	0.7	0.7	0.7	0.7	0.3	0.3	0.3	0.3	0.3	0.3	0.3	0.3	0.3	0.3	0.2	0.2	0.2	0.2	0.3	0.3	0.3	0.3	0.3	0.2	0.2	0.2
QCD32g58v1	0	0	0	0	0	0	0	0	0	0	0	0	0.1	0.1	1.2	1.2	1.2	1.2	1.2	1.2	1.2	1.2	0.7	0.7	0.7	0.7	0.3	0.3	0.3	0.3	0.3	0.3	0.3	0.3	0.3	0.3	0.2	0.2	0.2	0.2	0.3	0.3	0.3	0.3	0.3	0.2	0.2	0.2
CD196	0	0	0	0	0	0	0	0	0	0	0	0	0.1	0.1	1.2	1.2	1.2	1.2	1.2	1.2	1.2	1.2	0.7	0.7	0.7	0.7	0.3	0.3	0.3	0.3	0.3	0.3	0.3	0.3	0.3	0.3	0.2	0.2	0.2	0.2	0.3	0.3	0.3	0.3	0.3	0.2	0.2	0.2
CIP107932v1	0	0	0	0	0	0	0	0	0	0	0	0	0.1	0.1	1.2	1.2	1.2	1.2	1.2	1.2	1.2	1.2	0.7	0.7	0.7	0.7	0.3	0.3	0.3	0.3	0.3	0.3	0.3	0.3	0.3	0.3	0.2	0.2	0.2	0.2	0.3	0.3	0.3	0.3	0.3	0.2	0.2	0.2
2007855	0	0	0	0	0	0	0	0	0	0	0	0	0.1	0.1	1.2	1.2	1.2	1.2	1.2	1.2	1.2	1.2	0.7	0.7	0.7	0.7	0.3	0.3	0.3	0.3	0.3	0.3	0.3	0.3	0.3	0.3	0.2	0.2	0.2	0.2	0.3	0.3	0.3	0.3	0.3	0.2	0.2	0.2
BI1	0	0	0	0	0	0	0	0	0	0	0	0	0.1	0.1	1.2	1.2	1.2	1.2	1.2	1.2	1.2	1.2	0.7	0.7	0.7	0.7	0.3	0.3	0.3	0.3	0.3	0.3	0.3	0.3	0.3	0.3	0.2	0.2	0.2	0.2	0.3	0.3	0.3	0.3	0.3	0.2	0.2	0.2
R20291	0	0	0	0	0	0	0	0	0	0	0	0	0.1	0.1	1.2	1.2	1.2	1.2	1.2	1.2	1.2	1.2	0.7	0.7	0.7	0.7	0.3	0.3	0.3	0.3	0.3	0.3	0.3	0.3	0.3	0.3	0.2	0.2	0.2	0.2	0.3	0.3	0.3	0.3	0.3	0.2	0.2	0.2
CDT23v1	0	0	0	0	0	0	0	0	0	0	0	0	0.1	0.1	1.2	1.2	1.2	1.2	1.2	1.2	1.2	1.2	0.7	0.7	0.7	0.7	0.3	0.3	0.3	0.3	0.3	0.3	0.3	0.3	0.3	0.3	0.2	0.2	0.2	0.2	0.3	0.3	0.3	0.3	0.3	0.2	0.2	0.2
CDE15v2	0.1	0.1	0.1	0.1	0.1	0.1	0.1	0.1	0.1	0.1	0.1	0.1	0	0	1.2	1.2	1.2	1.2	1.2	1.2	1.2	1.2	0.6	0.6	0.6	0.6	0.2	0.2	0.2	0.2	0.2	0.2	0.2	0.2	0.2	0.2	0.2	0.2	0.2	0.2	0.2	0.2	0.2	0.2	0.2	0.2	0.2	0.2
CDT11v2	0.1	0.1	0.1	0.1	0.1	0.1	0.1	0.1	0.1	0.1	0.1	0.1	0	0	1.2	1.2	1.2	1.2	1.2	1.2	1.2	1.2	0.6	0.6	0.6	0.6	0.2	0.2	0.2	0.2	0.2	0.2	0.2	0.2	0.2	0.2	0.2	0.2	0.2	0.2	0.2	0.2	0.2	0.2	0.2	0.2	0.2	0.2
CDE10v1	1.2	1.2	1.2	1.2	1.2	1.2	1.2	1.2	1.2	1.2	1.2	1.2	1.2	1.2	0	0	0	0	0	0	0	0	0.8	0.8	0.8	0.8	1.1	1.1	1.1	1.1	1.1	1.1	1.1	1.1	1.1	1.1	1	1	1	1	1	1.1	1.1	1.1	1.1	1	1	1
CDE1v1	1.2	1.2	1.2	1.2	1.2	1.2	1.2	1.2	1.2	1.2	1.2	1.2	1.2	1.2	0	0	0	0	0	0	0	0	0.8	0.8	0.8	0.8	1.1	1.1	1.1	1.1	1.1	1.1	1.1	1.1	1.1	1.1	1	1	1	1	1	1.1	1.1	1.1	1.1	1	1	1
M120	1.2	1.2	1.2	1.2	1.2	1.2	1.2	1.2	1.2	1.2	1.2	1.2	1.2	1.2	0	0	0	0	0	0	0	0	0.8	0.8	0.8	0.8	1.1	1.1	1.1	1.1	1.1	1.1	1.1	1.1	1.1	1.1	1	1	1	1	1	1.1	1.1	1.1	1.1	1	1	1
NAP07v1	1.2	1.2	1.2	1.2	1.2	1.2	1.2	1.2	1.2	1.2	1.2	1.2	1.2	1.2	0	0	0	0	0	0	0	0	0.8	0.8	0.8	0.8	1.1	1.1	1.1	1.1	1.1	1.1	1.1	1.1	1.1	1.1	1	1	1	1	1	1.1	1.1	1.1	1.1	1	1	1
NAP08v1	1.2	1.2	1.2	1.2	1.2	1.2	1.2	1.2	1.2	1.2	1.2	1.2	1.2	1.2	0	0	0	0	0	0	0	0	0.8	0.8	0.8	0.8	1.1	1.1	1.1	1.1	1.1	1.1	1.1	1.1	1.1	1.1	1	1	1	1	1	1.1	1.1	1.1	1.1	1	1	1
QCD23m63v1	1.2	1.2	1.2	1.2	1.2	1.2	1.2	1.2	1.2	1.2	1.2	1.2	1.2	1.2	0	0	0	0	0	0	0	0	0.8	0.8	0.8	0.8	1.1	1.1	1.1	1.1	1.1	1.1	1.1	1.1	1.1	1.1	1	1	1	1	1	1.1	1.1	1.1	1.1	1	1	1
CDT20v1	1.2	1.2	1.2	1.2	1.2	1.2	1.2	1.2	1.2	1.2	1.2	1.2	1.2	1.2	0	0	0	0	0	0	0	0	0.8	0.8	0.8	0.8	1.1	1.1	1.1	1.1	1.1	1.1	1.1	1.1	1.1	1.1	1	1	1	1	1	1.1	1.1	1.1	1.1	1	1	1
CDT5v1	1.2	1.2	1.2	1.2	1.2	1.2	1.2	1.2	1.2	1.2	1.2	1.2	1.2	1.2	0	0	0	0	0	0	0	0	0.8	0.8	0.8	0.8	1.1	1.1	1.1	1.1	1.1	1.1	1.1	1.1	1.1	1.1	1	1	1	1	1	1.1	1.1	1.1	1.1	1	1	1
CD002v1	0.7	0.7	0.7	0.7	0.7	0.7	0.7	0.7	0.7	0.7	0.7	0.7	0.6	0.6	0.8	0.8	0.8	0.8	0.8	0.8	0.8	0.8	0	0	0	0	0.5	0.5	0.5	0.5	0.5	0.5	0.5	0.5	0.5	0.5	0.5	0.5	0.5	0.5	0.5	0.5	0.5	0.5	0.5	0.5	0.5	0.5
CF5	0.7	0.7	0.7	0.7	0.7	0.7	0.7	0.7	0.7	0.7	0.7	0.7	0.6	0.6	0.8	0.8	0.8	0.8	0.8	0.8	0.8	0.8	0	0	0	0	0.5	0.5	0.5	0.5	0.5	0.5	0.5	0.5	0.5	0.5	0.5	0.5	0.5	0.5	0.5	0.5	0.5	0.5	0.5	0.5	0.5	0.5
CDE13v1	0.7	0.7	0.7	0.7	0.7	0.7	0.7	0.7	0.7	0.7	0.7	0.7	0.6	0.6	0.8	0.8	0.8	0.8	0.8	0.8	0.8	0.8	0	0	0	0	0.5	0.5	0.5	0.5	0.5	0.5	0.5	0.5	0.5	0.5	0.5	0.5	0.5	0.5	0.5	0.5	0.5	0.5	0.5	0.5	0.5	0.5
M68	0.7	0.7	0.7	0.7	0.7	0.7	0.7	0.7	0.7	0.7	0.7	0.7	0.6	0.6	0.8	0.8	0.8	0.8	0.8	0.8	0.8	0.8	0	0	0	0	0.5	0.5	0.5	0.5	0.5	0.5	0.5	0.5	0.5	0.5	0.5	0.5	0.5	0.5	0.5	0.5	0.5	0.5	0.5	0.5	0.5	0.5
CDE12v2	0.3	0.3	0.3	0.3	0.3	0.3	0.3	0.3	0.3	0.3	0.3	0.3	0.2	0.2	1.1	1.1	1.1	1.1	1.1	1.1	1.1	1.1	0.5	0.5	0.5	0.5	0	0	0	0	0	0	0	0.1	0.1	0.1	0.1	0.1	0.1	0.1	0.1	0.1	0.1	0.1	0.1	0.1	0.1	0.1
CDE23v1	0.3	0.3	0.3	0.3	0.3	0.3	0.3	0.3	0.3	0.3	0.3	0.3	0.2	0.2	1.1	1.1	1.1	1.1	1.1	1.1	1.1	1.1	0.5	0.5	0.5	0.5	0	0	0	0	0	0	0	0.1	0.1	0.1	0.1	0.1	0.1	0.1	0.1	0.1	0.1	0.1	0.1	0.1	0.1	0.1
ATCC43255	0.3	0.3	0.3	0.3	0.3	0.3	0.3	0.3	0.3	0.3	0.3	0.3	0.2	0.2	1.1	1.1	1.1	1.1	1.1	1.1	1.1	1.1	0.5	0.5	0.5	0.5	0	0	0	0	0	0	0	0.1	0.1	0.1	0.1	0.1	0.1	0.1	0.1	0.1	0.1	0.1	0.1	0.1	0.1	0.1
BI9	0.3	0.3	0.3	0.3	0.3	0.3	0.3	0.3	0.3	0.3	0.3	0.3	0.2	0.2	1.1	1.1	1.1	1.1	1.1	1.1	1.1	1.1	0.5	0.5	0.5	0.5	0	0	0	0	0	0	0	0.1	0.1	0.1	0.1	0.1	0.1	0.1	0.1	0.1	0.1	0.1	0.1	0.1	0.1	0.1
QCD63q42v1	0.3	0.3	0.3	0.3	0.3	0.3	0.3	0.3	0.3	0.3	0.3	0.3	0.2	0.2	1.1	1.1	1.1	1.1	1.1	1.1	1.1	1.1	0.5	0.5	0.5	0.5	0	0	0	0	0	0	0	0.1	0.1	0.1	0.1	0.1	0.1	0.1	0.1	0.1	0.1	0.1	0.1	0.1	0.1	0.1
CDT10v1	0.3	0.3	0.3	0.3	0.3	0.3	0.3	0.3	0.3	0.3	0.3	0.3	0.2	0.2	1.1	1.1	1.1	1.1	1.1	1.1	1.1	1.1	0.5	0.5	0.5	0.5	0	0	0	0	0	0	0	0.1	0.1	0.1	0.1	0.1	0.1	0.1	0.1	0.1	0.1	0.1	0.1	0.1	0.1	0.1
CDT14v2	0.3	0.3	0.3	0.3	0.3	0.3	0.3	0.3	0.3	0.3	0.3	0.3	0.2	0.2	1.1	1.1	1.1	1.1	1.1	1.1	1.1	1.1	0.5	0.5	0.5	0.5	0	0	0	0	0	0	0	0.1	0.1	0.1	0.1	0.1	0.1	0.1	0.1	0.1	0.1	0.1	0.1	0.1	0.1	0.1
CDE9v1	0.3	0.3	0.3	0.3	0.3	0.3	0.3	0.3	0.3	0.3	0.3	0.3	0.2	0.2	1.1	1.1	1.1	1.1	1.1	1.1	1.1	1.1	0.5	0.5	0.5	0.5	0.1	0.1	0.1	0.1	0.1	0.1	0.1	0	0	0.1	0.1	0.1	0.1	0.1	0.1	0.1	0.1	0.1	0.1	0.1	0.1	0.1
CDT19v1	0.3	0.3	0.3	0.3	0.3	0.3	0.3	0.3	0.3	0.3	0.3	0.3	0.2	0.2	1.1	1.1	1.1	1.1	1.1	1.1	1.1	1.1	0.5	0.5	0.5	0.5	0.1	0.1	0.1	0.1	0.1	0.1	0.1	0	0	0.1	0.1	0.1	0.1	0.1	0.1	0.1	0.1	0.1	0.1	0.1	0.1	0.1
E16v1	0.3	0.3	0.3	0.3	0.3	0.3	0.3	0.3	0.3	0.3	0.3	0.3	0.2	0.2	1.1	1.1	1.1	1.1	1.1	1.1	1.1	1.1	0.5	0.5	0.5	0.5	0.1	0.1	0.1	0.1	0.1	0.1	0.1	0.1	0.1	0	0.1	0.1	0.1	0.1	0.1	0.1	0.1	0.1	0.1	0.1	0.1	0.1
CDE7v2	0.2	0.2	0.2	0.2	0.2	0.2	0.2	0.2	0.2	0.2	0.2	0.2	0.2	0.2	1	1	1	1	1	1	1	1	0.5	0.5	0.5	0.5	0.1	0.1	0.1	0.1	0.1	0.1	0.1	0.1	0.1	0.1	0	0	0	0	0.1	0.1	0.1	0.1	0.1	0	0	0
630	0.2	0.2	0.2	0.2	0.2	0.2	0.2	0.2	0.2	0.2	0.2	0.2	0.2	0.2	1	1	1	1	1	1	1	1	0.5	0.5	0.5	0.5	0.1	0.1	0.1	0.1	0.1	0.1	0.1	0.1	0.1	0.1	0	0	0	0	0.1	0.1	0.1	0.1	0.1	0	0	0
CDE25v2	0.2	0.2	0.2	0.2	0.2	0.2	0.2	0.2	0.2	0.2	0.2	0.2	0.2	0.2	1	1	1	1	1	1	1	1	0.5	0.5	0.5	0.5	0.1	0.1	0.1	0.1	0.1	0.1	0.1	0.1	0.1	0.1	0	0	0	0	0.1	0.1	0.1	0.1	0.1	0	0	0
CDT3v1	0.2	0.2	0.2	0.2	0.2	0.2	0.2	0.2	0.2	0.2	0.2	0.2	0.2	0.2	1	1	1	1	1	1	1	1	0.5	0.5	0.5	0.5	0.1	0.1	0.1	0.1	0.1	0.1	0.1	0.1	0.1	0.1	0	0	0	0	0.1	0.1	0.1	0.1	0.1	0	0	0
CDT17v2	0.3	0.3	0.3	0.3	0.3	0.3	0.3	0.3	0.3	0.3	0.3	0.3	0.2	0.2	1	1	1	1	1	1	1	1	0.5	0.5	0.5	0.5	0.1	0.1	0.1	0.1	0.1	0.1	0.1	0.1	0.1	0.1	0.1	0.1	0.1	0.1	0	0	0	0	0	0.1	0.1	0.1
E24v1	0.3	0.3	0.3	0.3	0.3	0.3	0.3	0.3	0.3	0.3	0.3	0.3	0.2	0.2	1.1	1.1	1.1	1.1	1.1	1.1	1.1	1.1	0.5	0.5	0.5	0.5	0.1	0.1	0.1	0.1	0.1	0.1	0.1	0.1	0.1	0.1	0.1	0.1	0.1	0.1	0	0	0	0	0	0.1	0.1	0.1
T42v1	0.3	0.3	0.3	0.3	0.3	0.3	0.3	0.3	0.3	0.3	0.3	0.3	0.2	0.2	1.1	1.1	1.1	1.1	1.1	1.1	1.1	1.1	0.5	0.5	0.5	0.5	0.1	0.1	0.1	0.1	0.1	0.1	0.1	0.1	0.1	0.1	0.1	0.1	0.1	0.1	0	0	0	0	0	0.1	0.1	0.1
CDE14v1	0.3	0.3	0.3	0.3	0.3	0.3	0.3	0.3	0.3	0.3	0.3	0.3	0.2	0.2	1.1	1.1	1.1	1.1	1.1	1.1	1.1	1.1	0.5	0.5	0.5	0.5	0.1	0.1	0.1	0.1	0.1	0.1	0.1	0.1	0.1	0.1	0.1	0.1	0.1	0.1	0	0	0	0	0	0.1	0.1	0.1
CDT6v1	0.3	0.3	0.3	0.3	0.3	0.3	0.3	0.3	0.3	0.3	0.3	0.3	0.2	0.2	1.1	1.1	1.1	1.1	1.1	1.1	1.1	1.1	0.5	0.5	0.5	0.5	0.1	0.1	0.1	0.1	0.1	0.1	0.1	0.1	0.1	0.1	0.1	0.1	0.1	0.1	0	0	0	0	0	0.1	0.1	0.1
CDT15v2	0.2	0.2	0.2	0.2	0.2	0.2	0.2	0.2	0.2	0.2	0.2	0.2	0.2	0.2	1	1	1	1	1	1	1	1	0.5	0.5	0.5	0.5	0.1	0.1	0.1	0.1	0.1	0.1	0.1	0.1	0.1	0.1	0	0	0	0	0.1	0.1	0.1	0.1	0.1	0	0	0
CDT22v1	0.2	0.2	0.2	0.2	0.2	0.2	0.2	0.2	0.2	0.2	0.2	0.2	0.2	0.2	1	1	1	1	1	1	1	1	0.5	0.5	0.5	0.5	0.1	0.1	0.1	0.1	0.1	0.1	0.1	0.1	0.1	0.1	0	0	0	0	0.1	0.1	0.1	0.1	0.1	0	0	0
CDE28v1	0.2	0.2	0.2	0.2	0.2	0.2	0.2	0.2	0.2	0.2	0.2	0.2	0.2	0.2	1	1	1	1	1	1	1	1	0.5	0.5	0.5	0.5	0.1	0.1	0.1	0.1	0.1	0.1	0.1	0.1	0.1	0.1	0	0	0	0	0.1	0.1	0.1	0.1	0.1	0	0	0
Minimum:	0.000000
Maximum:	1.24459
Average:	19

## Sheet: initation factor
	NAP08v1	M120	CDE1v1	CDT20v1	QCD23m63v1	CDE10v1	CDT5v1	NAP07v1	CDE13v1	CF5	M68	CD002v1	CDT10v1	BI9	CDE23v1	QCD63q42v1	CIP107932v1	CD196	CDE19v1	BI1	CDT23v1	QCD32g58v1	QCD97b34v1	QCD76w55v1	QCD66c26v1	QCD37x79	R20291	2007855	CDT22v1	CDE7v2	CDT15v2	CDT3v1	ATCC43255	CDT14v2	CDE28v1	CDE25v2	630	CDE12v2	E16v1	CDE9v1	CDE14v1	CDT6v1	CDT17v2	CDT19v1	T42v1	E24v1	CDT11v2	CDE15v2
NAP08v1	0	0	0	0	0	0	0	0	1.3	1.3	1.3	1.3	1	1	1	1	0.9	0.9	0.9	0.9	0.9	0.9	0.9	0.9	0.9	0.9	0.9	0.9	1	1	1	1	1	1	1	1	1	1	1	1	1	1	1	1	1	1	1	1
M120	0	0	0	0	0	0	0	0	1.3	1.3	1.3	1.3	1	1	1	1	0.9	0.9	0.9	0.9	0.9	0.9	0.9	0.9	0.9	0.9	0.9	0.9	1	1	1	1	1	1	1	1	1	1	1	1	1	1	1	1	1	1	1	1
CDE1v1	0	0	0	0	0	0	0	0	1.3	1.3	1.3	1.3	1	1	1	1	0.9	0.9	0.9	0.9	0.9	0.9	0.9	0.9	0.9	0.9	0.9	0.9	1	1	1	1	1	1	1	1	1	1	1	1	1	1	1	1	1	1	1	1
CDT20v1	0	0	0	0	0	0	0	0	1.3	1.3	1.3	1.3	1	1	1	1	0.9	0.9	0.9	0.9	0.9	0.9	0.9	0.9	0.9	0.9	0.9	0.9	1	1	1	1	1	1	1	1	1	1	1	1	1	1	1	1	1	1	1	1
QCD23m63v1	0	0	0	0	0	0	0	0	1.3	1.3	1.3	1.3	1	1	1	1	0.9	0.9	0.9	0.9	0.9	0.9	0.9	0.9	0.9	0.9	0.9	0.9	1	1	1	1	1	1	1	1	1	1	1	1	1	1	1	1	1	1	1	1
CDE10v1	0	0	0	0	0	0	0	0	1.3	1.3	1.3	1.3	1	1	1	1	0.9	0.9	0.9	0.9	0.9	0.9	0.9	0.9	0.9	0.9	0.9	0.9	1	1	1	1	1	1	1	1	1	1	1	1	1	1	1	1	1	1	1	1
CDT5v1	0	0	0	0	0	0	0	0	1.3	1.3	1.3	1.3	1	1	1	1	0.9	0.9	0.9	0.9	0.9	0.9	0.9	0.9	0.9	0.9	0.9	0.9	1	1	1	1	1	1	1	1	1	1	1	1	1	1	1	1	1	1	1	1
NAP07v1	0	0	0	0	0	0	0	0	1.3	1.3	1.3	1.3	1	1	1	1	0.9	0.9	0.9	0.9	0.9	0.9	0.9	0.9	0.9	0.9	0.9	0.9	1	1	1	1	1	1	1	1	1	1	1	1	1	1	1	1	1	1	1	1
CDE13v1	1.3	1.3	1.3	1.3	1.3	1.3	1.3	1.3	0	0	0	0	0.7	0.7	0.7	0.7	0.6	0.6	0.6	0.6	0.6	0.6	0.6	0.6	0.6	0.6	0.6	0.6	0.6	0.6	0.6	0.6	0.6	0.6	0.6	0.6	0.6	0.6	0.6	0.7	0.7	0.7	0.7	0.7	0.7	0.7	0.7	0.7
CF5	1.3	1.3	1.3	1.3	1.3	1.3	1.3	1.3	0	0	0	0	0.7	0.7	0.7	0.7	0.6	0.6	0.6	0.6	0.6	0.6	0.6	0.6	0.6	0.6	0.6	0.6	0.6	0.6	0.6	0.6	0.6	0.6	0.6	0.6	0.6	0.6	0.6	0.7	0.7	0.7	0.7	0.7	0.7	0.7	0.7	0.7
M68	1.3	1.3	1.3	1.3	1.3	1.3	1.3	1.3	0	0	0	0	0.7	0.7	0.7	0.7	0.6	0.6	0.6	0.6	0.6	0.6	0.6	0.6	0.6	0.6	0.6	0.6	0.6	0.6	0.6	0.6	0.6	0.6	0.6	0.6	0.6	0.6	0.6	0.7	0.7	0.7	0.7	0.7	0.7	0.7	0.7	0.7
CD002v1	1.3	1.3	1.3	1.3	1.3	1.3	1.3	1.3	0	0	0	0	0.7	0.7	0.7	0.7	0.6	0.6	0.6	0.6	0.6	0.6	0.6	0.6	0.6	0.6	0.6	0.6	0.6	0.6	0.6	0.6	0.6	0.6	0.6	0.6	0.6	0.6	0.6	0.7	0.7	0.7	0.7	0.7	0.7	0.7	0.7	0.7
CDT10v1	1	1	1	1	1	1	1	1	0.7	0.7	0.7	0.7	0	0	0	0	0.1	0.1	0.1	0.1	0.1	0.1	0.1	0.1	0.1	0.1	0.1	0.1	0.2	0.2	0.2	0.2	0.2	0.2	0.2	0.2	0.2	0.2	0.2	0.3	0.3	0.3	0.3	0.3	0.3	0.3	0.2	0.2
BI9	1	1	1	1	1	1	1	1	0.7	0.7	0.7	0.7	0	0	0	0	0.1	0.1	0.1	0.1	0.1	0.1	0.1	0.1	0.1	0.1	0.1	0.1	0.2	0.2	0.2	0.2	0.2	0.2	0.2	0.2	0.2	0.2	0.2	0.3	0.3	0.3	0.3	0.3	0.3	0.3	0.2	0.2
CDE23v1	1	1	1	1	1	1	1	1	0.7	0.7	0.7	0.7	0	0	0	0	0.1	0.1	0.1	0.1	0.1	0.1	0.1	0.1	0.1	0.1	0.1	0.1	0.2	0.2	0.2	0.2	0.2	0.2	0.2	0.2	0.2	0.2	0.2	0.3	0.3	0.3	0.3	0.3	0.3	0.3	0.2	0.2
QCD63q42v1	1	1	1	1	1	1	1	1	0.7	0.7	0.7	0.7	0	0	0	0	0.1	0.1	0.1	0.1	0.1	0.1	0.1	0.1	0.1	0.1	0.1	0.1	0.2	0.2	0.2	0.2	0.2	0.2	0.2	0.2	0.2	0.2	0.2	0.3	0.3	0.3	0.3	0.3	0.3	0.3	0.2	0.2
CIP107932v1	0.9	0.9	0.9	0.9	0.9	0.9	0.9	0.9	0.6	0.6	0.6	0.6	0.1	0.1	0.1	0.1	0	0	0	0	0	0	0	0	0	0	0	0	0.1	0.1	0.1	0.1	0.1	0.1	0.1	0.1	0.1	0.1	0.1	0.2	0.2	0.2	0.2	0.2	0.2	0.2	0.1	0.1
CD196	0.9	0.9	0.9	0.9	0.9	0.9	0.9	0.9	0.6	0.6	0.6	0.6	0.1	0.1	0.1	0.1	0	0	0	0	0	0	0	0	0	0	0	0	0.1	0.1	0.1	0.1	0.1	0.1	0.1	0.1	0.1	0.1	0.1	0.2	0.2	0.2	0.2	0.2	0.2	0.2	0.1	0.1
CDE19v1	0.9	0.9	0.9	0.9	0.9	0.9	0.9	0.9	0.6	0.6	0.6	0.6	0.1	0.1	0.1	0.1	0	0	0	0	0	0	0	0	0	0	0	0	0.1	0.1	0.1	0.1	0.1	0.1	0.1	0.1	0.1	0.1	0.1	0.2	0.2	0.2	0.2	0.2	0.2	0.2	0.1	0.1
BI1	0.9	0.9	0.9	0.9	0.9	0.9	0.9	0.9	0.6	0.6	0.6	0.6	0.1	0.1	0.1	0.1	0	0	0	0	0	0	0	0	0	0	0	0	0.1	0.1	0.1	0.1	0.1	0.1	0.1	0.1	0.1	0.1	0.1	0.2	0.2	0.2	0.2	0.2	0.2	0.2	0.1	0.1
CDT23v1	0.9	0.9	0.9	0.9	0.9	0.9	0.9	0.9	0.6	0.6	0.6	0.6	0.1	0.1	0.1	0.1	0	0	0	0	0	0	0	0	0	0	0	0	0.1	0.1	0.1	0.1	0.1	0.1	0.1	0.1	0.1	0.1	0.1	0.2	0.2	0.2	0.2	0.2	0.2	0.2	0.1	0.1
QCD32g58v1	0.9	0.9	0.9	0.9	0.9	0.9	0.9	0.9	0.6	0.6	0.6	0.6	0.1	0.1	0.1	0.1	0	0	0	0	0	0	0	0	0	0	0	0	0.1	0.1	0.1	0.1	0.1	0.1	0.1	0.1	0.1	0.1	0.1	0.2	0.2	0.2	0.2	0.2	0.2	0.2	0.1	0.1
QCD97b34v1	0.9	0.9	0.9	0.9	0.9	0.9	0.9	0.9	0.6	0.6	0.6	0.6	0.1	0.1	0.1	0.1	0	0	0	0	0	0	0	0	0	0	0	0	0.1	0.1	0.1	0.1	0.1	0.1	0.1	0.1	0.1	0.1	0.1	0.2	0.2	0.2	0.2	0.2	0.2	0.2	0.1	0.1
QCD76w55v1	0.9	0.9	0.9	0.9	0.9	0.9	0.9	0.9	0.6	0.6	0.6	0.6	0.1	0.1	0.1	0.1	0	0	0	0	0	0	0	0	0	0	0	0	0.1	0.1	0.1	0.1	0.1	0.1	0.1	0.1	0.1	0.1	0.1	0.2	0.2	0.2	0.2	0.2	0.2	0.2	0.1	0.1
QCD66c26v1	0.9	0.9	0.9	0.9	0.9	0.9	0.9	0.9	0.6	0.6	0.6	0.6	0.1	0.1	0.1	0.1	0	0	0	0	0	0	0	0	0	0	0	0	0.1	0.1	0.1	0.1	0.1	0.1	0.1	0.1	0.1	0.1	0.1	0.2	0.2	0.2	0.2	0.2	0.2	0.2	0.1	0.1
QCD37x79	0.9	0.9	0.9	0.9	0.9	0.9	0.9	0.9	0.6	0.6	0.6	0.6	0.1	0.1	0.1	0.1	0	0	0	0	0	0	0	0	0	0	0	0	0.1	0.1	0.1	0.1	0.1	0.1	0.1	0.1	0.1	0.1	0.1	0.2	0.2	0.2	0.2	0.2	0.2	0.2	0.1	0.1
R20291	0.9	0.9	0.9	0.9	0.9	0.9	0.9	0.9	0.6	0.6	0.6	0.6	0.1	0.1	0.1	0.1	0	0	0	0	0	0	0	0	0	0	0	0	0.1	0.1	0.1	0.1	0.1	0.1	0.1	0.1	0.1	0.1	0.1	0.2	0.2	0.2	0.2	0.2	0.2	0.2	0.1	0.1
2007855	0.9	0.9	0.9	0.9	0.9	0.9	0.9	0.9	0.6	0.6	0.6	0.6	0.1	0.1	0.1	0.1	0	0	0	0	0	0	0	0	0	0	0	0	0.1	0.1	0.1	0.1	0.1	0.1	0.1	0.1	0.1	0.1	0.1	0.2	0.2	0.2	0.2	0.2	0.2	0.2	0.1	0.1
CDT22v1	1	1	1	1	1	1	1	1	0.6	0.6	0.6	0.6	0.2	0.2	0.2	0.2	0.1	0.1	0.1	0.1	0.1	0.1	0.1	0.1	0.1	0.1	0.1	0.1	0	0	0	0	0	0	0	0	0	0	0	0.1	0.1	0.1	0.1	0.1	0.1	0.1	0.2	0.2
CDE7v2	1	1	1	1	1	1	1	1	0.6	0.6	0.6	0.6	0.2	0.2	0.2	0.2	0.1	0.1	0.1	0.1	0.1	0.1	0.1	0.1	0.1	0.1	0.1	0.1	0	0	0	0	0	0	0	0	0	0	0	0.1	0.1	0.1	0.1	0.1	0.1	0.1	0.2	0.2
CDT15v2	1	1	1	1	1	1	1	1	0.6	0.6	0.6	0.6	0.2	0.2	0.2	0.2	0.1	0.1	0.1	0.1	0.1	0.1	0.1	0.1	0.1	0.1	0.1	0.1	0	0	0	0	0	0	0	0	0	0	0	0.1	0.1	0.1	0.1	0.1	0.1	0.1	0.2	0.2
CDT3v1	1	1	1	1	1	1	1	1	0.6	0.6	0.6	0.6	0.2	0.2	0.2	0.2	0.1	0.1	0.1	0.1	0.1	0.1	0.1	0.1	0.1	0.1	0.1	0.1	0	0	0	0	0	0	0	0	0	0	0	0.1	0.1	0.1	0.1	0.1	0.1	0.1	0.2	0.2
ATCC43255	1	1	1	1	1	1	1	1	0.6	0.6	0.6	0.6	0.2	0.2	0.2	0.2	0.1	0.1	0.1	0.1	0.1	0.1	0.1	0.1	0.1	0.1	0.1	0.1	0	0	0	0	0	0	0	0	0	0	0	0.1	0.1	0.1	0.1	0.1	0.1	0.1	0.2	0.2
CDT14v2	1	1	1	1	1	1	1	1	0.6	0.6	0.6	0.6	0.2	0.2	0.2	0.2	0.1	0.1	0.1	0.1	0.1	0.1	0.1	0.1	0.1	0.1	0.1	0.1	0	0	0	0	0	0	0	0	0	0	0	0.1	0.1	0.1	0.1	0.1	0.1	0.1	0.2	0.2
CDE28v1	1	1	1	1	1	1	1	1	0.6	0.6	0.6	0.6	0.2	0.2	0.2	0.2	0.1	0.1	0.1	0.1	0.1	0.1	0.1	0.1	0.1	0.1	0.1	0.1	0	0	0	0	0	0	0	0	0	0	0	0.1	0.1	0.1	0.1	0.1	0.1	0.1	0.2	0.2
CDE25v2	1	1	1	1	1	1	1	1	0.6	0.6	0.6	0.6	0.2	0.2	0.2	0.2	0.1	0.1	0.1	0.1	0.1	0.1	0.1	0.1	0.1	0.1	0.1	0.1	0	0	0	0	0	0	0	0	0	0	0	0.1	0.1	0.1	0.1	0.1	0.1	0.1	0.2	0.2
630	1	1	1	1	1	1	1	1	0.6	0.6	0.6	0.6	0.2	0.2	0.2	0.2	0.1	0.1	0.1	0.1	0.1	0.1	0.1	0.1	0.1	0.1	0.1	0.1	0	0	0	0	0	0	0	0	0	0	0	0.1	0.1	0.1	0.1	0.1	0.1	0.1	0.2	0.2
CDE12v2	1	1	1	1	1	1	1	1	0.6	0.6	0.6	0.6	0.2	0.2	0.2	0.2	0.1	0.1	0.1	0.1	0.1	0.1	0.1	0.1	0.1	0.1	0.1	0.1	0	0	0	0	0	0	0	0	0	0	0	0.1	0.1	0.1	0.1	0.1	0.1	0.1	0.2	0.2
E16v1	1	1	1	1	1	1	1	1	0.6	0.6	0.6	0.6	0.2	0.2	0.2	0.2	0.1	0.1	0.1	0.1	0.1	0.1	0.1	0.1	0.1	0.1	0.1	0.1	0	0	0	0	0	0	0	0	0	0	0	0.1	0.1	0.1	0.1	0.1	0.1	0.1	0.2	0.2
CDE9v1	1	1	1	1	1	1	1	1	0.7	0.7	0.7	0.7	0.3	0.3	0.3	0.3	0.2	0.2	0.2	0.2	0.2	0.2	0.2	0.2	0.2	0.2	0.2	0.2	0.1	0.1	0.1	0.1	0.1	0.1	0.1	0.1	0.1	0.1	0.1	0	0	0	0	0	0	0	0.3	0.3
CDE14v1	1	1	1	1	1	1	1	1	0.7	0.7	0.7	0.7	0.3	0.3	0.3	0.3	0.2	0.2	0.2	0.2	0.2	0.2	0.2	0.2	0.2	0.2	0.2	0.2	0.1	0.1	0.1	0.1	0.1	0.1	0.1	0.1	0.1	0.1	0.1	0	0	0	0	0	0	0	0.3	0.3
CDT6v1	1	1	1	1	1	1	1	1	0.7	0.7	0.7	0.7	0.3	0.3	0.3	0.3	0.2	0.2	0.2	0.2	0.2	0.2	0.2	0.2	0.2	0.2	0.2	0.2	0.1	0.1	0.1	0.1	0.1	0.1	0.1	0.1	0.1	0.1	0.1	0	0	0	0	0	0	0	0.3	0.3
CDT17v2	1	1	1	1	1	1	1	1	0.7	0.7	0.7	0.7	0.3	0.3	0.3	0.3	0.2	0.2	0.2	0.2	0.2	0.2	0.2	0.2	0.2	0.2	0.2	0.2	0.1	0.1	0.1	0.1	0.1	0.1	0.1	0.1	0.1	0.1	0.1	0	0	0	0	0	0	0	0.3	0.3
CDT19v1	1	1	1	1	1	1	1	1	0.7	0.7	0.7	0.7	0.3	0.3	0.3	0.3	0.2	0.2	0.2	0.2	0.2	0.2	0.2	0.2	0.2	0.2	0.2	0.2	0.1	0.1	0.1	0.1	0.1	0.1	0.1	0.1	0.1	0.1	0.1	0	0	0	0	0	0	0	0.3	0.3
T42v1	1	1	1	1	1	1	1	1	0.7	0.7	0.7	0.7	0.3	0.3	0.3	0.3	0.2	0.2	0.2	0.2	0.2	0.2	0.2	0.2	0.2	0.2	0.2	0.2	0.1	0.1	0.1	0.1	0.1	0.1	0.1	0.1	0.1	0.1	0.1	0	0	0	0	0	0	0	0.3	0.3
E24v1	1	1	1	1	1	1	1	1	0.7	0.7	0.7	0.7	0.3	0.3	0.3	0.3	0.2	0.2	0.2	0.2	0.2	0.2	0.2	0.2	0.2	0.2	0.2	0.2	0.1	0.1	0.1	0.1	0.1	0.1	0.1	0.1	0.1	0.1	0.1	0	0	0	0	0	0	0	0.3	0.3
CDT11v2	1	1	1	1	1	1	1	1	0.7	0.7	0.7	0.7	0.2	0.2	0.2	0.2	0.1	0.1	0.1	0.1	0.1	0.1	0.1	0.1	0.1	0.1	0.1	0.1	0.2	0.2	0.2	0.2	0.2	0.2	0.2	0.2	0.2	0.2	0.2	0.3	0.3	0.3	0.3	0.3	0.3	0.3	0	0
CDE15v2	1	1	1	1	1	1	1	1	0.7	0.7	0.7	0.7	0.2	0.2	0.2	0.2	0.1	0.1	0.1	0.1	0.1	0.1	0.1	0.1	0.1	0.1	0.1	0.1	0.2	0.2	0.2	0.2	0.2	0.2	0.2	0.2	0.2	0.2	0.2	0.3	0.3	0.3	0.3	0.3	0.3	0.3	0	0
Minimum:	0.000000
Maximum:	1.288
Average:	19

[truncated: 10 more sheets: recombinase, RNA polymerase A, RNA polymerase B, RNA polymerase C, toxin B, toxin C, cdtA, cdtB, cdtR, virE]
