# Supplementary material for: Sequence Similarity of Clostridium difficile Strains by Analysis of Conserved Genes and Genome Content Is Reflected by Their Ribotype Affiliation
Source: PLoS One. 2014 Jan 23;9(1):e86535. doi: 10.1371/journal.pone.0086535 (PMC3902958; doi:10.1371/journal.pone.0086535)
Supplement: Table S2 — Listing of all identified specific genes in every comparison. (XLSX) [file pone.0086535.s020.xlsx]

## Sheet: Tabelle_specGenes_140413.txt
spec_33_75	locus_tag=BN166_160011, locus_tag=BN166_160010, locus_tag=BN166_160013, locus_tag=BN166_160012, locus_tag=BN166_2540002, locus_tag=BN166_550001, locus_tag=BN166_1560016, locus_tag=BN166_1900007, locus_tag=BN166_1560015, locus_tag=BN166_1900006, locus_tag=BN166_1900008, locus_tag=BN166_2440001, locus_tag=BN166_770033, locus_tag=BN166_770032, locus_tag=BN166_1530005, locus_tag=BN166_1370019, locus_…
spec_2_14	locus_tag=BN168_290012, locus_tag=BN168_650002, locus_tag=BN168_390053, locus_tag=BN168_390055, locus_tag=BN168_190008, locus_tag=BN168_390062, locus_tag=BN168_390063, locus_tag=BN168_350010, locus_tag=BN168_190005, locus_tag=BN168_630016, locus_tag=BN168_190004, locus_tag=BN168_630015, locus_tag=BN168_190007, locus_tag=BN168_190006, locus_tag=BN168_190001, locus_tag=BN168_190003, locus_tag=BN168…
spec_36_17	locus_tag=BN176_1970010, locus_tag=BN176_1700055, locus_tag=BN176_1360006, locus_tag=BN176_1120047, locus_tag=BN176_2300009, locus_tag=BN176_1120041, locus_tag=BN176_1360007, locus_tag=BN176_1120042, locus_tag=BN176_1970014, locus_tag=BN176_1970013, locus_tag=BN176_1970012, locus_tag=BN176_1970011, locus_tag=BN176_1970017, locus_tag=BN176_1970016, locus_tag=BN176_1970015, locus_tag=BN176_2390001,…
spec_20_19	locus_tag=BN177_340044, locus_tag=BN177_340043, locus_tag=BN177_430004, locus_tag=BN177_430010, locus_tag=BN177_190190, locus_tag=BN177_490175, locus_tag=BN177_340034, locus_tag=BN177_580040, locus_tag=BN177_190092, locus_tag=BN177_460011, locus_tag=BN177_190096, locus_tag=BN177_190094, locus_tag=BN177_460031, locus_tag=BN177_190093, locus_tag=BN177_190098, locus_tag=BN177_190197, locus_tag=BN177…
spec_33_53	locus_tag=BN166_160011, locus_tag=BN166_160010, locus_tag=BN166_160013, locus_tag=BN166_160012, locus_tag=BN166_2540002, locus_tag=BN166_1560016, locus_tag=BN166_1900007, locus_tag=BN166_1560015, locus_tag=BN166_1900006, locus_tag=BN166_1900008, locus_tag=BN166_770033, locus_tag=BN166_770032, locus_tag=BN166_1370019, locus_tag=BN166_2110029, locus_tag=BN166_300004, locus_tag=BN166_1370014, locus_…
spec_78_33	locus_tag=CdifQCD-2_020200002952, locus_tag=CdifQCD-2_020200013701, locus_tag=CdifQCD-2_020200009294, locus_tag=CdifQCD-2_020200005970, locus_tag=CdifQCD-2_020200012064, locus_tag=CdifQCD-2_020200002867, locus_tag=CdifQCD-2_020200009299, locus_tag=CdifQCD-2_020200002957, locus_tag=CdifQCD-2_020200009789, locus_tag=CdifQCD-2_020200003162, locus_tag=CdifQCD-2_020200002912, locus_tag=CdifQCD-2_02020…
spec_25_36	locus_tag=BN181_950001, locus_tag=BN181_3470011, locus_tag=BN181_4390009, locus_tag=BN181_4300004, locus_tag=BN181_570003, locus_tag=BN181_4300003, locus_tag=BN181_2810005, locus_tag=BN181_70039, locus_tag=BN181_1550006, locus_tag=BN181_1520010, locus_tag=BN181_910006, locus_tag=BN181_3160001, locus_tag=BN181_2460002, locus_tag=BN181_1520007, locus_tag=BN181_1520008, locus_tag=BN181_1520009, locu…
spec_14_27	locus_tag=BN180_1500046, locus_tag=BN180_2200015, locus_tag=BN180_1740002, locus_tag=BN180_2200013, locus_tag=BN180_2200014, locus_tag=BN180_1060033, locus_tag=BN180_1130028, locus_tag=BN180_540001, locus_tag=BN180_2470039, locus_tag=BN180_440001, locus_tag=BN180_2050005, locus_tag=BN180_1400038, locus_tag=BN180_640003, locus_tag=BN180_440002, locus_tag=BN180_2400017, locus_tag=BN180_2200017, loc…
spec_17_19	locus_tag=CF5_102672, locus_tag=CF5_102671, locus_tag=CF5_102670, locus_tag=CF5_102653, locus_tag=CF5_1185, locus_tag=CF5_102654, locus_tag=CF5_100162, locus_tag=CF5_102655, locus_tag=CF5_102656, locus_tag=CF5_102657, locus_tag=CF5_102658, locus_tag=CF5_1182, locus_tag=CF5_102659, locus_tag=CF5_101495, locus_tag=CF5_101287, locus_tag=CF5_1030, locus_tag=CF5_100618, locus_tag=CF5_101488, locus_tag…
spec_9_78	locus_tag=BN182_1750053, locus_tag=BN182_3560004, locus_tag=BN182_1750052, locus_tag=BN182_3560005, locus_tag=BN182_3560006, locus_tag=BN182_1750054, locus_tag=BN182_3560007, locus_tag=BN182_1750057, locus_tag=BN182_3560001, locus_tag=BN182_3560002, locus_tag=BN182_3560003, locus_tag=BN182_3560008, locus_tag=BN182_3560009, locus_tag=BN182_1750051, locus_tag=BN182_3400001, locus_tag=BN182_3220005,…
spec_20_25	locus_tag=BN177_340044, locus_tag=BN177_340043, locus_tag=BN177_430004, locus_tag=BN177_430010, locus_tag=BN177_460115, locus_tag=BN177_460019, locus_tag=BN177_490174, locus_tag=BN177_490175, locus_tag=BN177_340034, locus_tag=BN177_340035, locus_tag=BN177_580040, locus_tag=BN177_190092, locus_tag=BN177_460011, locus_tag=BN177_190096, locus_tag=BN177_190094, locus_tag=BN177_460031, locus_tag=BN177…
spec_14_36	locus_tag=BN180_1500046, locus_tag=BN180_2200015, locus_tag=BN180_1740002, locus_tag=BN180_2200013, locus_tag=BN180_2200014, locus_tag=BN180_2470039, locus_tag=BN180_440001, locus_tag=BN180_220003, locus_tag=BN180_1400038, locus_tag=BN180_640003, locus_tag=BN180_440002, locus_tag=BN180_440003, locus_tag=BN180_2400017, locus_tag=BN180_2200019, locus_tag=BN180_2400015, locus_tag=BN180_2200017, locu…
spec_33_126	locus_tag=BN166_1470054, locus_tag=BN166_160011, locus_tag=BN166_2790002, locus_tag=BN166_1560016, locus_tag=BN166_1900007, locus_tag=BN166_2790003, locus_tag=BN166_1560015, locus_tag=BN166_1850003, locus_tag=BN166_1900006, locus_tag=BN166_2790004, locus_tag=BN166_770033, locus_tag=BN166_1530003, locus_tag=BN166_770032, locus_tag=BN166_1370009, locus_tag=BN166_2300028, locus_tag=BN166_300004, loc…
spec_5_2	locus_tag=BN171_620002, locus_tag=BN171_590005, locus_tag=BN171_590007, locus_tag=BN171_620001, locus_tag=BN171_590006, locus_tag=BN171_590003, locus_tag=BN171_2470013, locus_tag=BN171_2250001, locus_tag=BN171_2470012, locus_tag=BN171_1590008, locus_tag=BN171_2470011, locus_tag=BN171_1430032, locus_tag=BN171_2470010, locus_tag=BN171_1430031, locus_tag=BN171_3260001, locus_tag=BN171_2470017, locus…
spec_19_53	locus_tag=BN175_1320019, locus_tag=BN175_2360002, locus_tag=BN175_1320017, locus_tag=BN175_1320018, locus_tag=BN175_2400003, locus_tag=BN175_1670003, locus_tag=BN175_1390017, locus_tag=BN175_1670002, locus_tag=BN175_1640031, locus_tag=BN175_2730001, locus_tag=BN175_2560002, locus_tag=BN175_2560004, locus_tag=BN175_2560003, locus_tag=BN175_550001, locus_tag=BN175_2000020, locus_tag=BN175_120071, l…
spec_17_25	locus_tag=CF5_100993, locus_tag=CF5_100336, locus_tag=CF5_100337, locus_tag=CF5_100334, locus_tag=CF5_100332, locus_tag=CF5_1185, locus_tag=CF5_102203, locus_tag=CF5_102205, locus_tag=CF5_102204, locus_tag=CF5_102206, locus_tag=CF5_1044, locus_tag=CF5_101841, locus_tag=CF5_101495, locus_tag=CF5_1046, locus_tag=CF5_101493, locus_tag=CF5_101488, locus_tag=CF5_101487, locus_tag=CF5_100590, locus_tag…
spec_577_57	locus_tag=BN169_720325, locus_tag=BN169_860003, locus_tag=BN169_540029, locus_tag=BN169_860001, locus_tag=BN169_860002, locus_tag=BN169_450007, locus_tag=BN169_450006, locus_tag=BN169_450005, locus_tag=BN169_930069, locus_tag=BN169_540033, locus_tag=BN169_720318, locus_tag=BN169_930068, locus_tag=BN169_880004, locus_tag=BN169_880003, locus_tag=BN169_880002, locus_tag=BN169_80012, locus_tag=BN169_…
spec_78_1	locus_tag=CdifQCD-2_020200015556, locus_tag=CdifQCD-2_020200003622, locus_tag=CdifQCD-2_020200008549, locus_tag=CdifQCD-2_020200014936, locus_tag=CdifQCD-2_020200005400, locus_tag=CdifQCD-2_020200015696, locus_tag=CdifQCD-2_020200009649, locus_tag=CdifQCD-2_020200006405, locus_tag=CdifQCD-2_020200018216, locus_tag=CdifQCD-2_020200002102, locus_tag=CdifQCD-2_020200015591, locus_tag=CdifQCD-2_02020…
spec_75_577	locus_tag=BN174_1780056, locus_tag=BN174_2420023, locus_tag=BN174_2480006, locus_tag=BN174_120049, locus_tag=BN174_1050001, locus_tag=BN174_120042, locus_tag=BN174_3850001, locus_tag=BN174_120040, locus_tag=BN174_2300001, locus_tag=BN174_320002, locus_tag=BN174_120041, locus_tag=BN174_2480011, locus_tag=BN174_1600002, locus_tag=BN174_250001, locus_tag=BN174_210003, locus_tag=BN174_120035, locus_t…
spec_57_78	locus_tag=BN188_560004, locus_tag=BN188_1310030, locus_tag=BN188_560001, locus_tag=BN188_1310031, locus_tag=BN188_560005, locus_tag=BN188_2240018, locus_tag=BN188_690001, locus_tag=BN188_690002, locus_tag=BN188_1310032, locus_tag=BN188_150008, locus_tag=BN188_150009, locus_tag=BN188_1420002, locus_tag=BN188_320014, locus_tag=BN188_650002, locus_tag=BN188_2340002, locus_tag=BN188_150011, locus_tag…
spec_75_57	locus_tag=BN174_1780056, locus_tag=BN174_2450039, locus_tag=BN174_2420023, locus_tag=BN174_2450038, locus_tag=BN174_2450037, locus_tag=BN174_3850001, locus_tag=BN174_120040, locus_tag=BN174_320002, locus_tag=BN174_1600002, locus_tag=BN174_210003, locus_tag=BN174_1780060, locus_tag=BN174_3320001, locus_tag=BN174_4190003, locus_tag=BN174_3320002, locus_tag=BN174_200020, locus_tag=BN174_3320003, loc…
spec_27_20	locus_tag=CD196_2945, locus_tag=CD196_2946, locus_tag=CD196_2943, locus_tag=CD196_0621, locus_tag=CD196_0620, locus_tag=CD196_2941, locus_tag=CD196_0011, locus_tag=CD196_2942, locus_tag=CD196_0622, locus_tag=CD196_2940, locus_tag=CD196_0015, locus_tag=CD196_0016, locus_tag=CD196_0168, locus_tag=CD196_0013, locus_tag=CD196_2173, locus_tag=CD196_0219, locus_tag=CD196_1824, locus_tag=CD196_2667, loc…
spec_19_27	locus_tag=BN175_1320019, locus_tag=BN175_2360002, locus_tag=BN175_1320017, locus_tag=BN175_1320018, locus_tag=BN175_2400003, locus_tag=BN175_1390017, locus_tag=BN175_1670002, locus_tag=BN175_1640031, locus_tag=BN175_2730001, locus_tag=BN175_2860002, locus_tag=BN175_2860001, locus_tag=BN175_1170030, locus_tag=BN175_1170031, locus_tag=BN175_2560002, locus_tag=BN175_2560004, locus_tag=BN175_2560003,…
spec_5_9	locus_tag=BN171_10002, locus_tag=BN171_10001, locus_tag=BN171_590007, locus_tag=BN171_590003, locus_tag=BN171_2250001, locus_tag=BN171_2470011, locus_tag=BN171_3260001, locus_tag=BN171_1430033, locus_tag=BN171_10005, locus_tag=BN171_10006, locus_tag=BN171_10003, locus_tag=BN171_1020016, locus_tag=BN171_10004, locus_tag=BN171_10009, locus_tag=BN171_10007, locus_tag=BN171_10008, locus_tag=BN171_100…
spec_19_106	locus_tag=BN175_1320019, locus_tag=BN175_850009, locus_tag=BN175_2360002, locus_tag=BN175_1320017, locus_tag=BN175_1320018, locus_tag=BN175_2400003, locus_tag=BN175_1390017, locus_tag=BN175_1670003, locus_tag=BN175_1670002, locus_tag=BN175_1640031, locus_tag=BN175_2730001, locus_tag=BN175_430004, locus_tag=BN175_1170036, locus_tag=BN175_1170037, locus_tag=BN175_430002, locus_tag=BN175_2860002, lo…
spec_87_106	locus_tag=CdifA_020200010417, locus_tag=CdifA_020200008832, locus_tag=CdifA_020200008252, locus_tag=CdifA_020200010412, locus_tag=CdifA_020200008837, locus_tag=CdifA_020200018971, locus_tag=CdifA_020200008662, locus_tag=CdifA_020200005640, locus_tag=CdifA_020200000987, locus_tag=CdifA_020200008247, locus_tag=CdifA_020200008052, locus_tag=CdifA_020200000982, locus_tag=CdifA_020200008057, locus_tag…
spec_12_20	locus_tag=CD0950, locus_tag=CD0437A, locus_tag=CD0951, locus_tag=CD2919, locus_tag=CD0750, locus_tag=CD0953, locus_tag=CD0954, locus_tag=CD0955, locus_tag=CD0956, locus_tag=CD1107A, locus_tag=CD0456, locus_tag=CD0457, locus_tag=CD0020, locus_tag=CD0021, locus_tag=CD0022, locus_tag=CD0023, locus_tag=CD0024, locus_tag=CD0025, locus_tag=CD0958, locus_tag=CD0026, locus_tag=CD3159, locus_tag=CD0959, l…
spec_126_53	locus_tag=BN165_230020, locus_tag=BN165_230021, locus_tag=BN165_570028, locus_tag=BN165_1170036, locus_tag=BN165_950001, locus_tag=BN165_950002, locus_tag=BN165_1710006, locus_tag=BN165_1710009, locus_tag=BN165_230019, locus_tag=BN165_230018, locus_tag=BN165_230017, locus_tag=BN165_230016, locus_tag=BN165_230015, locus_tag=BN165_230014, locus_tag=BN165_230013, locus_tag=BN165_230012, locus_tag=BN…
spec_53_2	locus_tag=BN183_3600002, locus_tag=BN183_3830037, locus_tag=BN183_3600003, locus_tag=BN183_3830036, locus_tag=BN183_3830035, locus_tag=BN183_3830034, locus_tag=BN183_3830033, locus_tag=BN183_3830032, locus_tag=BN183_3830031, locus_tag=BN183_3600001, locus_tag=BN183_3830030, locus_tag=BN183_1310010, locus_tag=BN183_830003, locus_tag=BN183_3830038, locus_tag=BN183_3830039, locus_tag=BN183_3830046, …
spec_53_57	locus_tag=BN183_3830037, locus_tag=BN183_3600002, locus_tag=BN183_3830036, locus_tag=BN183_3600003, locus_tag=BN183_3830035, locus_tag=BN183_3830034, locus_tag=BN183_3830033, locus_tag=BN183_3830032, locus_tag=BN183_2560015, locus_tag=BN183_3830031, locus_tag=BN183_3830030, locus_tag=BN183_3600001, locus_tag=BN183_2240002, locus_tag=BN183_3240018, locus_tag=BN183_3490002, locus_tag=BN183_3490001,…
spec_106_19	locus_tag=BN187_3270010, locus_tag=BN187_1430001, locus_tag=BN187_2490008, locus_tag=BN187_860004, locus_tag=BN187_420002, locus_tag=BN187_1200005, locus_tag=BN187_3270008, locus_tag=BN187_3270007, locus_tag=BN187_3270009, locus_tag=BN187_3430001, locus_tag=BN187_2860032, locus_tag=BN187_2860033, locus_tag=BN187_700001, locus_tag=BN187_70033, locus_tag=BN187_2650003, locus_tag=BN187_3360002, locu…
spec_25_1	locus_tag=BN181_4390004, locus_tag=BN181_4390003, locus_tag=BN181_4390006, locus_tag=BN181_4390005, locus_tag=BN181_950001, locus_tag=BN181_1290016, locus_tag=BN181_4390007, locus_tag=BN181_3470011, locus_tag=BN181_1290018, locus_tag=BN181_280001, locus_tag=BN181_4390009, locus_tag=BN181_4300004, locus_tag=BN181_2050001, locus_tag=BN181_1290019, locus_tag=BN181_2860005, locus_tag=BN181_1290012, l…
spec_27_33	locus_tag=CD196_2273, locus_tag=CD196_2946, locus_tag=CD196_3422, locus_tag=CD196_2943, locus_tag=CD196_2271, locus_tag=CD196_0428, locus_tag=CD196_2272, locus_tag=CD196_0429, locus_tag=CD196_2941, locus_tag=CD196_2942, locus_tag=CD196_2940, locus_tag=CD196_0015, locus_tag=CD196_3427, locus_tag=CD196_0016, locus_tag=CD196_0168, locus_tag=CD196_2176, locus_tag=CD196_0013, locus_tag=CD196_3424, loc…
spec_1_17	locus_tag=CdifQCD-6_020200004925, locus_tag=CdifQCD-6_020200010924, locus_tag=CdifQCD-6_020200008072, locus_tag=CdifQCD-6_020200010929, locus_tag=CdifQCD-6_020200001778, locus_tag=CdifQCD-6_020200019603, locus_tag=CdifQCD-6_020200008067, locus_tag=CdifQCD-6_020200001198, locus_tag=CdifQCD-6_020200013224, locus_tag=CdifQCD-6_020200016466, locus_tag=CdifQCD-6_020200007597, locus_tag=CdifQCD-6_02020…
spec_5_126	locus_tag=BN171_620002, locus_tag=BN171_590005, locus_tag=BN171_620001, locus_tag=BN171_590003, locus_tag=BN171_2250001, locus_tag=BN171_2470013, locus_tag=BN171_2470012, locus_tag=BN171_2470011, locus_tag=BN171_3260001, locus_tag=BN171_370011, locus_tag=BN171_2470017, locus_tag=BN171_370012, locus_tag=BN171_1430033, locus_tag=BN171_370013, locus_tag=BN171_2470015, locus_tag=BN171_2470014, locus_…
spec_53_9	locus_tag=BN183_3830037, locus_tag=BN183_3830036, locus_tag=BN183_3830035, locus_tag=BN183_3830034, locus_tag=BN183_3830033, locus_tag=BN183_3830032, locus_tag=BN183_3830031, locus_tag=BN183_3830030, locus_tag=BN183_1310016, locus_tag=BN183_1310015, locus_tag=BN183_1310018, locus_tag=BN183_1310017, locus_tag=BN183_1310019, locus_tag=BN183_1310010, locus_tag=BN183_1310011, locus_tag=BN183_1310012,…
spec_9_27	locus_tag=BN182_3560004, locus_tag=BN182_3560005, locus_tag=BN182_1520011, locus_tag=BN182_3560006, locus_tag=BN182_1520010, locus_tag=BN182_3560007, locus_tag=BN182_1750057, locus_tag=BN182_3560001, locus_tag=BN182_3560002, locus_tag=BN182_2740004, locus_tag=BN182_3560003, locus_tag=BN182_3560008, locus_tag=BN182_3400001, locus_tag=BN182_330001, locus_tag=BN182_3400002, locus_tag=BN182_3220005, …
spec_87_2	locus_tag=CdifA_020200010417, locus_tag=CdifA_020200008832, locus_tag=CdifA_020200008252, locus_tag=CdifA_020200010682, locus_tag=CdifA_020200010412, locus_tag=CdifA_020200008837, locus_tag=CdifA_020200010687, locus_tag=CdifA_020200013692, locus_tag=CdifA_020200002278, locus_tag=CdifA_020200000987, locus_tag=CdifA_020200013697, locus_tag=CdifA_020200008247, locus_tag=CdifA_020200000982, locus_tag…
spec_106_25	locus_tag=BN187_2490008, locus_tag=BN187_2510019, locus_tag=BN187_2340009, locus_tag=BN187_2800009, locus_tag=BN187_2010013, locus_tag=BN187_2530001, locus_tag=BN187_3030012, locus_tag=BN187_3260004, locus_tag=BN187_3260005, locus_tag=BN187_3260006, locus_tag=BN187_3260007, locus_tag=BN187_3260001, locus_tag=BN187_3430001, locus_tag=BN187_1360001, locus_tag=BN187_3260002, locus_tag=BN187_3260003,…
spec_9_1	locus_tag=BN182_3560004, locus_tag=BN182_1520012, locus_tag=BN182_3560005, locus_tag=BN182_1520011, locus_tag=BN182_3560006, locus_tag=BN182_1520010, locus_tag=BN182_3560007, locus_tag=BN182_1520016, locus_tag=BN182_1750057, locus_tag=BN182_3560001, locus_tag=BN182_1520015, locus_tag=BN182_3560002, locus_tag=BN182_1520014, locus_tag=BN182_3560003, locus_tag=BN182_1520013, locus_tag=BN182_3560008,…
spec_12_33	locus_tag=CD0437A, locus_tag=CD2919, locus_tag=CD1107A, locus_tag=CD2182, locus_tag=CD2472, locus_tag=CD3625, locus_tag=CD1095, locus_tag=CD2556, locus_tag=CD1096, locus_tag=CD2555, locus_tag=CD3538, locus_tag=CD2697, locus_tag=CD3536, locus_tag=CD3537, locus_tag=CD3534, locus_tag=CD3535, locus_tag=CD3532, locus_tag=CD0255A, locus_tag=CD3533, locus_tag=CD2293, locus_tag=CD2552, locus_tag=CD2699, …
spec_87_9	locus_tag=CdifA_020200010417, locus_tag=CdifA_020200008832, locus_tag=CdifA_020200008252, locus_tag=CdifA_020200005225, locus_tag=CdifA_020200010682, locus_tag=CdifA_020200010412, locus_tag=CdifA_020200008837, locus_tag=CdifA_020200010687, locus_tag=CdifA_020200000582, locus_tag=CdifA_020200013692, locus_tag=CdifA_020200008662, locus_tag=CdifA_020200000987, locus_tag=CdifA_020200013697, locus_tag…
spec_2_577	locus_tag=BN168_290012, locus_tag=BN168_390058, locus_tag=BN168_390057, locus_tag=BN168_390059, locus_tag=BN168_390054, locus_tag=BN168_390053, locus_tag=BN168_390056, locus_tag=BN168_390055, locus_tag=BN168_390060, locus_tag=BN168_190008, locus_tag=BN168_390061, locus_tag=BN168_390062, locus_tag=BN168_390063, locus_tag=BN168_350010, locus_tag=BN168_190005, locus_tag=BN168_630016, locus_tag=BN168…
spec_57_27	locus_tag=BN188_560004, locus_tag=BN188_1310030, locus_tag=BN188_560001, locus_tag=BN188_1310031, locus_tag=BN188_2240018, locus_tag=BN188_1720083, locus_tag=BN188_1310032, locus_tag=BN188_2050008, locus_tag=BN188_150008, locus_tag=BN188_1420002, locus_tag=BN188_1310029, locus_tag=BN188_1310028, locus_tag=BN188_650001, locus_tag=BN188_2340002, locus_tag=BN188_1290007, locus_tag=BN188_1420010, loc…
spec_20_17	locus_tag=BN177_340044, locus_tag=BN177_280005, locus_tag=BN177_340043, locus_tag=BN177_580039, locus_tag=BN177_280009, locus_tag=BN177_280002, locus_tag=BN177_280001, locus_tag=BN177_320106, locus_tag=BN177_430010, locus_tag=BN177_320107, locus_tag=BN177_320108, locus_tag=BN177_190191, locus_tag=BN177_320105, locus_tag=BN177_490175, locus_tag=BN177_340034, locus_tag=BN177_190090, locus_tag=BN177…
spec_75_1	locus_tag=BN174_1780056, locus_tag=BN174_2420023, locus_tag=BN174_3850001, locus_tag=BN174_120040, locus_tag=BN174_320002, locus_tag=BN174_2480017, locus_tag=BN174_210003, locus_tag=BN174_1660013, locus_tag=BN174_3320001, locus_tag=BN174_3320002, locus_tag=BN174_4190003, locus_tag=BN174_200020, locus_tag=BN174_3320003, locus_tag=BN174_3320004, locus_tag=BN174_3320005, locus_tag=BN174_200021, locu…
spec_33_577	locus_tag=BN166_160011, locus_tag=BN166_160010, locus_tag=BN166_160013, locus_tag=BN166_160012, locus_tag=BN166_2540002, locus_tag=BN166_1560016, locus_tag=BN166_1900007, locus_tag=BN166_1560015, locus_tag=BN166_1900006, locus_tag=BN166_1900008, locus_tag=BN166_2440001, locus_tag=BN166_770033, locus_tag=BN166_770032, locus_tag=BN166_2440003, locus_tag=BN166_2440002, locus_tag=BN166_1370009, locus…
spec_20_57	locus_tag=BN177_340044, locus_tag=BN177_340043, locus_tag=BN177_190089, locus_tag=BN177_430003, locus_tag=BN177_430010, locus_tag=BN177_190190, locus_tag=BN177_460115, locus_tag=BN177_490175, locus_tag=BN177_340034, locus_tag=BN177_190091, locus_tag=BN177_580040, locus_tag=BN177_190092, locus_tag=BN177_460011, locus_tag=BN177_190096, locus_tag=BN177_190094, locus_tag=BN177_460031, locus_tag=BN177…
spec_17_57	locus_tag=CF5_100024, locus_tag=CF5_100476, locus_tag=CF5_100521, locus_tag=CF5_100523, locus_tag=CF5_102924, locus_tag=CF5_100479, locus_tag=CF5_102923, locus_tag=CF5_100477, locus_tag=CF5_100520, locus_tag=CF5_102925, locus_tag=CF5_101088, locus_tag=CF5_102922, locus_tag=CF5_102672, locus_tag=CF5_100526, locus_tag=CF5_102671, locus_tag=CF5_100525, locus_tag=CF5_102670, locus_tag=CF5_102653, loc…
spec_17_106	locus_tag=CF5_103051, locus_tag=CF5_100476, locus_tag=CF5_102720, locus_tag=CF5_100336, locus_tag=CF5_100337, locus_tag=CF5_100334, locus_tag=CF5_101333, locus_tag=CF5_101085, locus_tag=CF5_101336, locus_tag=CF5_100332, locus_tag=CF5_101335, locus_tag=CF5_102201, locus_tag=CF5_102200, locus_tag=CF5_1185, locus_tag=CF5_102202, locus_tag=CF5_101942, locus_tag=CF5_1182, locus_tag=CF5_101495, locus_t…
spec_9_53	locus_tag=BN182_1520012, locus_tag=BN182_1520016, locus_tag=BN182_1750057, locus_tag=BN182_3560001, locus_tag=BN182_1520014, locus_tag=BN182_1520013, locus_tag=BN182_3560009, locus_tag=BN182_3400001, locus_tag=BN182_3400002, locus_tag=BN182_3670003, locus_tag=BN182_3580001, locus_tag=BN182_3220002, locus_tag=BN182_3670001, locus_tag=BN182_3220004, locus_tag=BN182_1730003, locus_tag=BN182_1520019,…
spec_5_53	locus_tag=BN171_620002, locus_tag=BN171_590007, locus_tag=BN171_590003, locus_tag=BN171_3100004, locus_tag=BN171_1590008, locus_tag=BN171_2470011, locus_tag=BN171_1890004, locus_tag=BN171_3260001, locus_tag=BN171_360002, locus_tag=BN171_360001, locus_tag=BN171_1020016, locus_tag=BN171_360003, locus_tag=BN171_1030033, locus_tag=BN171_3230001, locus_tag=BN171_550002, locus_tag=BN171_2110002, locus_…
spec_577_78	locus_tag=BN169_720325, locus_tag=BN169_860003, locus_tag=BN169_850165, locus_tag=BN169_850166, locus_tag=BN169_860001, locus_tag=BN169_450005, locus_tag=BN169_850164, locus_tag=BN169_410021, locus_tag=BN169_930069, locus_tag=BN169_540033, locus_tag=BN169_720318, locus_tag=BN169_930068, locus_tag=BN169_410033, locus_tag=BN169_160038, locus_tag=BN169_880003, locus_tag=BN169_880002, locus_tag=BN169…
spec_1_53	locus_tag=CdifQCD-6_020200004775, locus_tag=CdifQCD-6_020200015851, locus_tag=CdifQCD-6_020200018156, locus_tag=CdifQCD-6_020200019131, locus_tag=CdifQCD-6_020200019658, locus_tag=CdifQCD-6_020200019603, locus_tag=CdifQCD-6_020200013674, locus_tag=CdifQCD-6_020200014831, locus_tag=CdifQCD-6_020200012904, locus_tag=CdifQCD-6_020200007597, locus_tag=CdifQCD-6_020200019353, locus_tag=CdifQCD-6_02020…
spec_577_126	locus_tag=BN169_720325, locus_tag=BN169_860003, locus_tag=BN169_850165, locus_tag=BN169_850166, locus_tag=BN169_860001, locus_tag=BN169_450007, locus_tag=BN169_450005, locus_tag=BN169_850164, locus_tag=BN169_410021, locus_tag=BN169_930069, locus_tag=BN169_540033, locus_tag=BN169_720318, locus_tag=BN169_930068, locus_tag=BN169_410033, locus_tag=BN169_160038, locus_tag=BN169_880003, locus_tag=BN169…
spec_36_87	locus_tag=BN176_1270056, locus_tag=BN176_1120040, locus_tag=BN176_1270051, locus_tag=BN176_1700055, locus_tag=BN176_1270050, locus_tag=BN176_1120047, locus_tag=BN176_1360006, locus_tag=BN176_2300009, locus_tag=BN176_1120041, locus_tag=BN176_2160017, locus_tag=BN176_1120042, locus_tag=BN176_1360007, locus_tag=BN176_2760002, locus_tag=BN176_2360001, locus_tag=BN176_60012, locus_tag=BN176_2130011, l…
spec_87_1	locus_tag=CdifA_020200010417, locus_tag=CdifA_020200008252, locus_tag=CdifA_020200008832, locus_tag=CdifA_020200010412, locus_tag=CdifA_020200008837, locus_tag=CdifA_020200010512, locus_tag=CdifA_020200008112, locus_tag=CdifA_020200000882, locus_tag=CdifA_020200008107, locus_tag=CdifA_020200010517, locus_tag=CdifA_020200001007, locus_tag=CdifA_020200000987, locus_tag=CdifA_020200008247, locus_tag…
spec_25_17	locus_tag=BN181_4390005, locus_tag=BN181_950001, locus_tag=BN181_4390007, locus_tag=BN181_3470011, locus_tag=BN181_4390009, locus_tag=BN181_670001, locus_tag=BN181_4390001, locus_tag=BN181_2810005, locus_tag=BN181_70039, locus_tag=BN181_1550006, locus_tag=BN181_1520010, locus_tag=BN181_910005, locus_tag=BN181_3160001, locus_tag=BN181_2460002, locus_tag=BN181_1520007, locus_tag=BN181_3320001, locu…
spec_12_78	locus_tag=CD0950, locus_tag=CD3150, locus_tag=CD0437A, locus_tag=CD0951, locus_tag=CD3151, locus_tag=CD2919, locus_tag=CD0953, locus_tag=CD0954, locus_tag=CD0955, locus_tag=CD0956, locus_tag=CD1107A, locus_tag=CD1583A, locus_tag=CD3149, locus_tag=CD0646, locus_tag=CD0958, locus_tag=CD0645, locus_tag=CD3148, locus_tag=CD3147, locus_tag=CD0959, locus_tag=CD3141, locus_tag=CD3156B, locus_tag=CD0643,…
spec_12_577	locus_tag=CD0950, locus_tag=CD0437A, locus_tag=CD2919, locus_tag=CD0456, locus_tag=CD3000, locus_tag=CD0457, locus_tag=CD0020, locus_tag=CD3614, locus_tag=CD0021, locus_tag=CD0022, locus_tag=CD0023, locus_tag=CD0024, locus_tag=CD1029, locus_tag=CD0025, locus_tag=CD0958, locus_tag=CD0026, locus_tag=CD0027, locus_tag=CD0028, locus_tag=CD0452, locus_tag=CD3156B, locus_tag=CD0453, locus_tag=CD0945, l…
spec_25_87	locus_tag=BN181_4390004, locus_tag=BN181_4390003, locus_tag=BN181_4390006, locus_tag=BN181_4390005, locus_tag=BN181_950001, locus_tag=BN181_4390007, locus_tag=BN181_3470011, locus_tag=BN181_4390009, locus_tag=BN181_4300004, locus_tag=BN181_4390002, locus_tag=BN181_4390001, locus_tag=BN181_570002, locus_tag=BN181_4300002, locus_tag=BN181_4300003, locus_tag=BN181_2810005, locus_tag=BN181_4070004, l…
spec_27_12	locus_tag=CD196_2945, locus_tag=CD196_2946, locus_tag=CD196_2943, locus_tag=CD196_0621, locus_tag=CD196_3421, locus_tag=CD196_0620, locus_tag=CD196_2941, locus_tag=CD196_2942, locus_tag=CD196_0622, locus_tag=CD196_2940, locus_tag=CD196_0015, locus_tag=CD196_0016, locus_tag=CD196_0169, locus_tag=CD196_0013, locus_tag=CD196_2173, locus_tag=CD196_1824, locus_tag=CD196_2662, locus_tag=CD196_2667, loc…
spec_2_20	locus_tag=BN168_290012, locus_tag=BN168_290010, locus_tag=BN168_290011, locus_tag=BN168_390058, locus_tag=BN168_390057, locus_tag=BN168_390059, locus_tag=BN168_650002, locus_tag=BN168_390054, locus_tag=BN168_390053, locus_tag=BN168_390056, locus_tag=BN168_390055, locus_tag=BN168_390060, locus_tag=BN168_190008, locus_tag=BN168_390061, locus_tag=BN168_390062, locus_tag=BN168_390063, locus_tag=BN168…
spec_126_17	locus_tag=BN165_230020, locus_tag=BN165_1580005, locus_tag=BN165_1580006, locus_tag=BN165_1580003, locus_tag=BN165_1580004, locus_tag=BN165_1580009, locus_tag=BN165_1580007, locus_tag=BN165_1580008, locus_tag=BN165_1170033, locus_tag=BN165_950001, locus_tag=BN165_1580001, locus_tag=BN165_950002, locus_tag=BN165_1580002, locus_tag=BN165_1710006, locus_tag=BN165_1710009, locus_tag=BN165_230019, loc…
spec_14_87	locus_tag=BN180_2200015, locus_tag=BN180_2200013, locus_tag=BN180_2200014, locus_tag=BN180_1060033, locus_tag=BN180_2470032, locus_tag=BN180_1130028, locus_tag=BN180_2220017, locus_tag=BN180_2220016, locus_tag=BN180_2220015, locus_tag=BN180_540001, locus_tag=BN180_2220013, locus_tag=BN180_2220014, locus_tag=BN180_2220011, locus_tag=BN180_2220010, locus_tag=BN180_1200039, locus_tag=BN180_640003, l…
spec_27_75	locus_tag=CD196_3422, locus_tag=CD196_3421, locus_tag=CD196_0015, locus_tag=CD196_0016, locus_tag=CD196_0169, locus_tag=CD196_0013, locus_tag=CD196_3429, locus_tag=CD196_3426, locus_tag=CD196_3279, locus_tag=CD196_0954, locus_tag=CD196_2662, locus_tag=CD196_0579, locus_tag=CD196_1234, locus_tag=CD196_0172, locus_tag=CD196_1949, locus_tag=CD196_3410, locus_tag=CD196_0173, locus_tag=CD196_1948, loc…
spec_75_78	locus_tag=BN174_1780057, locus_tag=BN174_1780056, locus_tag=BN174_2450039, locus_tag=BN174_2420023, locus_tag=BN174_1780058, locus_tag=BN174_2450038, locus_tag=BN174_2450037, locus_tag=BN174_2230009, locus_tag=BN174_120045, locus_tag=BN174_120044, locus_tag=BN174_120043, locus_tag=BN174_120042, locus_tag=BN174_3850001, locus_tag=BN174_320002, locus_tag=BN174_120040, locus_tag=BN174_2300001, locus…
spec_57_126	locus_tag=BN188_560004, locus_tag=BN188_1310030, locus_tag=BN188_560001, locus_tag=BN188_1310031, locus_tag=BN188_560005, locus_tag=BN188_2240018, locus_tag=BN188_690001, locus_tag=BN188_690002, locus_tag=BN188_1310032, locus_tag=BN188_150008, locus_tag=BN188_150009, locus_tag=BN188_1420002, locus_tag=BN188_320014, locus_tag=BN188_320015, locus_tag=BN188_2170014, locus_tag=BN188_1060022, locus_ta…
spec_20_5	locus_tag=BN177_340043, locus_tag=BN177_430008, locus_tag=BN177_430004, locus_tag=BN177_430010, locus_tag=BN177_190190, locus_tag=BN177_460115, locus_tag=BN177_460018, locus_tag=BN177_490175, locus_tag=BN177_340034, locus_tag=BN177_580040, locus_tag=BN177_190091, locus_tag=BN177_190092, locus_tag=BN177_460011, locus_tag=BN177_190096, locus_tag=BN177_190094, locus_tag=BN177_460031, locus_tag=BN177…
spec_2_106	locus_tag=BN168_290012, locus_tag=BN168_390058, locus_tag=BN168_390057, locus_tag=BN168_390059, locus_tag=BN168_650002, locus_tag=BN168_390054, locus_tag=BN168_350007, locus_tag=BN168_390053, locus_tag=BN168_390056, locus_tag=BN168_390055, locus_tag=BN168_390060, locus_tag=BN168_190008, locus_tag=BN168_390061, locus_tag=BN168_390062, locus_tag=BN168_390063, locus_tag=BN168_350010, locus_tag=BN168…
spec_106_57	locus_tag=BN187_3270010, locus_tag=BN187_2490008, locus_tag=BN187_1430001, locus_tag=BN187_860004, locus_tag=BN187_1640002, locus_tag=BN187_2010013, locus_tag=BN187_3260004, locus_tag=BN187_3260005, locus_tag=BN187_3260006, locus_tag=BN187_3260007, locus_tag=BN187_3260001, locus_tag=BN187_3260002, locus_tag=BN187_3430001, locus_tag=BN187_3260003, locus_tag=BN187_2860033, locus_tag=BN187_850005, l…
spec_17_78	locus_tag=CF5_100476, locus_tag=CF5_100479, locus_tag=CF5_100477, locus_tag=CF5_100336, locus_tag=CF5_100337, locus_tag=CF5_100334, locus_tag=CF5_102861, locus_tag=CF5_101336, locus_tag=CF5_100332, locus_tag=CF5_102866, locus_tag=CF5_101335, locus_tag=CF5_101358, locus_tag=CF5_102865, locus_tag=CF5_1185, locus_tag=CF5_101941, locus_tag=CF5_101847, locus_tag=CF5_1182, locus_tag=CF5_101848, locus_t…
spec_2_78	locus_tag=BN168_290012, locus_tag=BN168_110005, locus_tag=BN168_290010, locus_tag=BN168_290011, locus_tag=BN168_390058, locus_tag=BN168_390057, locus_tag=BN168_390059, locus_tag=BN168_650002, locus_tag=BN168_390054, locus_tag=BN168_390053, locus_tag=BN168_390056, locus_tag=BN168_390055, locus_tag=BN168_390060, locus_tag=BN168_190008, locus_tag=BN168_390061, locus_tag=BN168_390062, locus_tag=BN168…
spec_106_5	locus_tag=BN187_2100001, locus_tag=BN187_3270010, locus_tag=BN187_1240011, locus_tag=BN187_2490008, locus_tag=BN187_2100002, locus_tag=BN187_1240018, locus_tag=BN187_2800009, locus_tag=BN187_2810017, locus_tag=BN187_3260006, locus_tag=BN187_3430001, locus_tag=BN187_1360001, locus_tag=BN187_2690010, locus_tag=BN187_2470021, locus_tag=BN187_3360002, locus_tag=BN187_950001, locus_tag=BN187_2860031, …
spec_87_19	locus_tag=CdifA_020200008832, locus_tag=CdifA_020200008252, locus_tag=CdifA_020200010682, locus_tag=CdifA_020200010412, locus_tag=CdifA_020200008837, locus_tag=CdifA_020200010687, locus_tag=CdifA_020200013692, locus_tag=CdifA_020200008662, locus_tag=CdifA_020200000987, locus_tag=CdifA_020200013697, locus_tag=CdifA_020200008247, locus_tag=CdifA_020200000982, locus_tag=CdifA_020200008262, locus_tag…
spec_2_33	locus_tag=BN168_290012, locus_tag=BN168_110005, locus_tag=BN168_290010, locus_tag=BN168_290011, locus_tag=BN168_390058, locus_tag=BN168_390057, locus_tag=BN168_390059, locus_tag=BN168_670138, locus_tag=BN168_390054, locus_tag=BN168_660081, locus_tag=BN168_390053, locus_tag=BN168_390056, locus_tag=BN168_390055, locus_tag=BN168_390060, locus_tag=BN168_190009, locus_tag=BN168_390061, locus_tag=BN168…
spec_577_27	locus_tag=BN169_720325, locus_tag=BN169_860003, locus_tag=BN169_860001, locus_tag=BN169_670001, locus_tag=BN169_300001, locus_tag=BN169_780160, locus_tag=BN169_780161, locus_tag=BN169_780162, locus_tag=BN169_780163, locus_tag=BN169_450005, locus_tag=BN169_780165, locus_tag=BN169_410021, locus_tag=BN169_580044, locus_tag=BN169_780168, locus_tag=BN169_720228, locus_tag=BN169_580045, locus_tag=BN169…
spec_87_25	locus_tag=CdifA_020200010417, locus_tag=CdifA_020200008832, locus_tag=CdifA_020200008252, locus_tag=CdifA_020200010682, locus_tag=CdifA_020200010412, locus_tag=CdifA_020200008837, locus_tag=CdifA_020200010687, locus_tag=CdifA_020200007777, locus_tag=CdifA_020200008662, locus_tag=CdifA_020200000987, locus_tag=CdifA_020200008247, locus_tag=CdifA_020200008052, locus_tag=CdifA_020200000982, locus_tag…
spec_577_5	locus_tag=BN169_720325, locus_tag=BN169_860003, locus_tag=BN169_850166, locus_tag=BN169_860001, locus_tag=BN169_410026, locus_tag=BN169_300001, locus_tag=BN169_450007, locus_tag=BN169_780162, locus_tag=BN169_850026, locus_tag=BN169_80020, locus_tag=BN169_780163, locus_tag=BN169_450005, locus_tag=BN169_50196, locus_tag=BN169_780165, locus_tag=BN169_780166, locus_tag=BN169_780167, locus_tag=BN169_5…
spec_12_27	locus_tag=CD3206, locus_tag=CD3150, locus_tag=CD2919, locus_tag=CD2012, locus_tag=CD2013, locus_tag=CD1107A, locus_tag=CD3149, locus_tag=CD0958, locus_tag=CD0359, locus_tag=CD3148, locus_tag=CD3147, locus_tag=CD3141, locus_tag=CD0356, locus_tag=CD0452, locus_tag=CD0358, locus_tag=CD0453, locus_tag=CD2182, locus_tag=CD2003, locus_tag=CD2004, locus_tag=CD0180, locus_tag=CD2002, locus_tag=CD1883, lo…
spec_78_14	locus_tag=CdifQCD-2_020200005400, locus_tag=CdifQCD-2_020200006405, locus_tag=CdifQCD-2_020200011279, locus_tag=CdifQCD-2_020200002287, locus_tag=CdifQCD-2_020200015591, locus_tag=CdifQCD-2_020200003737, locus_tag=CdifQCD-2_020200012619, locus_tag=CdifQCD-2_020200012614, locus_tag=CdifQCD-2_020200006020, locus_tag=CdifQCD-2_020200003332, locus_tag=CdifQCD-2_020200000132, locus_tag=CdifQCD-2_02020…
spec_78_53	locus_tag=CdifQCD-2_020200005400, locus_tag=CdifQCD-2_020200006405, locus_tag=CdifQCD-2_020200002997, locus_tag=CdifQCD-2_020200015591, locus_tag=CdifQCD-2_020200009219, locus_tag=CdifQCD-2_020200003677, locus_tag=CdifQCD-2_020200002287, locus_tag=CdifQCD-2_020200016581, locus_tag=CdifQCD-2_020200015641, locus_tag=CdifQCD-2_020200013444, locus_tag=CdifQCD-2_020200003332, locus_tag=CdifQCD-2_02020…
spec_36_12	locus_tag=BN176_1700055, locus_tag=BN176_1120047, locus_tag=BN176_1360006, locus_tag=BN176_2300009, locus_tag=BN176_1360007, locus_tag=BN176_2360001, locus_tag=BN176_3000001, locus_tag=BN176_1270041, locus_tag=BN176_2160024, locus_tag=BN176_1120035, locus_tag=BN176_1120030, locus_tag=BN176_1670024, locus_tag=BN176_1670023, locus_tag=BN176_2160021, locus_tag=BN176_1390027, locus_tag=BN176_1280008,…
spec_1_126	locus_tag=CdifQCD-6_020200002198, locus_tag=CdifQCD-6_020200001443, locus_tag=CdifQCD-6_020200007717, locus_tag=CdifQCD-6_020200002303, locus_tag=CdifQCD-6_020200008072, locus_tag=CdifQCD-6_020200009719, locus_tag=CdifQCD-6_020200002193, locus_tag=CdifQCD-6_020200016366, locus_tag=CdifQCD-6_020200013364, locus_tag=CdifQCD-6_020200014351, locus_tag=CdifQCD-6_020200009714, locus_tag=CdifQCD-6_02020…
spec_106_17	locus_tag=BN187_3270010, locus_tag=BN187_2490008, locus_tag=BN187_2810011, locus_tag=BN187_2120017, locus_tag=BN187_850002, locus_tag=BN187_3270008, locus_tag=BN187_3260004, locus_tag=BN187_3270007, locus_tag=BN187_3260006, locus_tag=BN187_3270009, locus_tag=BN187_3260007, locus_tag=BN187_3430001, locus_tag=BN187_2000004, locus_tag=BN187_2860032, locus_tag=BN187_2860033, locus_tag=BN187_700001, l…
spec_36_75	locus_tag=BN176_2550001, locus_tag=BN176_2640028, locus_tag=BN176_2640027, locus_tag=BN176_1970010, locus_tag=BN176_2640025, locus_tag=BN176_2530020, locus_tag=BN176_1700055, locus_tag=BN176_2520007, locus_tag=BN176_2530025, locus_tag=BN176_2530026, locus_tag=BN176_1120045, locus_tag=BN176_2530027, locus_tag=BN176_1120043, locus_tag=BN176_3020001, locus_tag=BN176_1120044, locus_tag=BN176_1970014,…
spec_5_14	locus_tag=BN171_590007, locus_tag=BN171_590006, locus_tag=BN171_2250001, locus_tag=BN171_1590008, locus_tag=BN171_3260001, locus_tag=BN171_1210022, locus_tag=BN171_1210023, locus_tag=BN171_3230001, locus_tag=BN171_550002, locus_tag=BN171_1210020, locus_tag=BN171_1210021, locus_tag=BN171_2780001, locus_tag=BN171_2220021, locus_tag=BN171_2220020, locus_tag=BN171_550008, locus_tag=BN171_2220023, loc…
spec_75_27	locus_tag=BN174_150021, locus_tag=BN174_1270013, locus_tag=BN174_1270012, locus_tag=BN174_1270011, locus_tag=BN174_1270010, locus_tag=BN174_1270017, locus_tag=BN174_2480005, locus_tag=BN174_2720030, locus_tag=BN174_1270016, locus_tag=BN174_1270015, locus_tag=BN174_1270014, locus_tag=BN174_1270019, locus_tag=BN174_1270018, locus_tag=BN174_3270002, locus_tag=BN174_3270001, locus_tag=BN174_3270003, …
spec_14_126	locus_tag=BN180_170027, locus_tag=BN180_2030010, locus_tag=BN180_2030011, locus_tag=BN180_1060033, locus_tag=BN180_1130028, locus_tag=BN180_2220017, locus_tag=BN180_2220016, locus_tag=BN180_160007, locus_tag=BN180_540001, locus_tag=BN180_2220015, locus_tag=BN180_2220013, locus_tag=BN180_1300003, locus_tag=BN180_2050004, locus_tag=BN180_2220014, locus_tag=BN180_2050003, locus_tag=BN180_2470039, lo…
spec_577_20	locus_tag=BN169_720325, locus_tag=BN169_860003, locus_tag=BN169_860001, locus_tag=BN169_860002, locus_tag=BN169_300001, locus_tag=BN169_780160, locus_tag=BN169_780161, locus_tag=BN169_780162, locus_tag=BN169_780163, locus_tag=BN169_450005, locus_tag=BN169_780164, locus_tag=BN169_780165, locus_tag=BN169_780166, locus_tag=BN169_780167, locus_tag=BN169_780168, locus_tag=BN169_720228, locus_tag=BN169…
spec_17_27	locus_tag=CF5_1148, locus_tag=CF5_101989, locus_tag=CF5_101981, locus_tag=CF5_1185, locus_tag=CF5_1140, locus_tag=CF5_101805, locus_tag=CF5_1150|Clostridium difficile CF5, complete genome., locus_tag=CF5_101287, locus_tag=CF5_1139, locus_tag=CF5_101488, locus_tag=CF5_101487, locus_tag=CF5_1071, locus_tag=CF5_1072, locus_tag=CF5_1070, locus_tag=CF5_102576, locus_tag=CF5_1076, locus_tag=CF5_1073, l…
spec_75_20	locus_tag=BN174_1780056, locus_tag=BN174_2420023, locus_tag=BN174_120049, locus_tag=BN174_1050001, locus_tag=BN174_120042, locus_tag=BN174_3850001, locus_tag=BN174_2300001, locus_tag=BN174_120040, locus_tag=BN174_320002, locus_tag=BN174_120041, locus_tag=BN174_1600002, locus_tag=BN174_250001, locus_tag=BN174_210003, locus_tag=BN174_120035, locus_tag=BN174_120037, locus_tag=BN174_3320001, locus_ta…
spec_2_27	locus_tag=BN168_290012, locus_tag=BN168_110005, locus_tag=BN168_390058, locus_tag=BN168_390057, locus_tag=BN168_390059, locus_tag=BN168_390054, locus_tag=BN168_390056, locus_tag=BN168_190009, locus_tag=BN168_390060, locus_tag=BN168_190008, locus_tag=BN168_390061, locus_tag=BN168_390063, locus_tag=BN168_350010, locus_tag=BN168_190005, locus_tag=BN168_190004, locus_tag=BN168_190007, locus_tag=BN168…
spec_36_19	locus_tag=BN176_2640024, locus_tag=BN176_2640023, locus_tag=BN176_2550001, locus_tag=BN176_2640022, locus_tag=BN176_2640021, locus_tag=BN176_2640028, locus_tag=BN176_2640027, locus_tag=BN176_2640026, locus_tag=BN176_2640025, locus_tag=BN176_1120040, locus_tag=BN176_2530020, locus_tag=BN176_1700055, locus_tag=BN176_2520007, locus_tag=BN176_1120047, locus_tag=BN176_1120048, locus_tag=BN176_2300009,…
spec_53_14	locus_tag=BN183_3600002, locus_tag=BN183_3830033, locus_tag=BN183_3830032, locus_tag=BN183_2560015, locus_tag=BN183_3830031, locus_tag=BN183_3830030, locus_tag=BN183_2240002, locus_tag=BN183_3240018, locus_tag=BN183_3490002, locus_tag=BN183_1850001, locus_tag=BN183_3710003, locus_tag=BN183_3710004, locus_tag=BN183_340032, locus_tag=BN183_3570006, locus_tag=BN183_340036, locus_tag=BN183_340035, lo…
spec_78_577	locus_tag=CdifQCD-2_020200016226, locus_tag=CdifQCD-2_020200015041, locus_tag=CdifQCD-2_020200005400, locus_tag=CdifQCD-2_020200009939, locus_tag=CdifQCD-2_020200006405, locus_tag=CdifQCD-2_020200000631, locus_tag=CdifQCD-2_020200011279, locus_tag=CdifQCD-2_020200011859, locus_tag=CdifQCD-2_020200002287, locus_tag=CdifQCD-2_020200015591, locus_tag=CdifQCD-2_020200003737, locus_tag=CdifQCD-2_02020…
spec_27_106	locus_tag=CD196_3420, locus_tag=CD196_2945, locus_tag=CD196_2946, locus_tag=CD196_2943, locus_tag=CD196_3421, locus_tag=CD196_2941, locus_tag=CD196_2942, locus_tag=CD196_2940, locus_tag=CD196_0015, locus_tag=CD196_0016, locus_tag=CD196_0013, locus_tag=CD196_0169, locus_tag=CD196_0014, locus_tag=CD196_2173, locus_tag=CD196_3279, locus_tag=CD196_1824, locus_tag=CD196_2662, locus_tag=CD196_2660, loc…
spec_33_36	locus_tag=BN166_160011, locus_tag=BN166_160010, locus_tag=BN166_160013, locus_tag=BN166_160012, locus_tag=BN166_2540002, locus_tag=BN166_1560016, locus_tag=BN166_1900007, locus_tag=BN166_1560015, locus_tag=BN166_1900006, locus_tag=BN166_1900008, locus_tag=BN166_770033, locus_tag=BN166_770032, locus_tag=BN166_1370009, locus_tag=BN166_770027, locus_tag=BN166_1370019, locus_tag=BN166_2110029, locus_…
spec_1_5	locus_tag=CdifQCD-6_020200005687, locus_tag=CdifQCD-6_020200015856, locus_tag=CdifQCD-6_020200000015, locus_tag=CdifQCD-6_020200014451, locus_tag=CdifQCD-6_020200018011, locus_tag=CdifQCD-6_020200018156, locus_tag=CdifQCD-6_020200019131, locus_tag=CdifQCD-6_020200014596, locus_tag=CdifQCD-6_020200013474, locus_tag=CdifQCD-6_020200013364, locus_tag=CdifQCD-6_020200003705, locus_tag=CdifQCD-6_02020…
spec_25_19	locus_tag=BN181_950001, locus_tag=BN181_3470011, locus_tag=BN181_4390009, locus_tag=BN181_4300004, locus_tag=BN181_570003, locus_tag=BN181_4300002, locus_tag=BN181_4300003, locus_tag=BN181_2810005, locus_tag=BN181_4300001, locus_tag=BN181_70039, locus_tag=BN181_1550006, locus_tag=BN181_1520010, locus_tag=BN181_910006, locus_tag=BN181_3160001, locus_tag=BN181_2460002, locus_tag=BN181_1520009, locu…
spec_57_20	locus_tag=BN188_560004, locus_tag=BN188_10009, locus_tag=BN188_2240018, locus_tag=BN188_560005, locus_tag=BN188_690001, locus_tag=BN188_690002, locus_tag=BN188_1290034, locus_tag=BN188_150002, locus_tag=BN188_150003, locus_tag=BN188_150001, locus_tag=BN188_150008, locus_tag=BN188_650001, locus_tag=BN188_2340002, locus_tag=BN188_150015, locus_tag=BN188_2340005, locus_tag=BN188_2340004, locus_tag=B…
spec_36_25	locus_tag=BN176_1700055, locus_tag=BN176_1120047, locus_tag=BN176_1360006, locus_tag=BN176_2300009, locus_tag=BN176_1120041, locus_tag=BN176_1120042, locus_tag=BN176_1360007, locus_tag=BN176_2360001, locus_tag=BN176_3000001, locus_tag=BN176_2030005, locus_tag=BN176_2030004, locus_tag=BN176_870001, locus_tag=BN176_1270041, locus_tag=BN176_2160024, locus_tag=BN176_1120035, locus_tag=BN176_1380011, …
spec_577_33	locus_tag=BN169_720325, locus_tag=BN169_860003, locus_tag=BN169_850165, locus_tag=BN169_850166, locus_tag=BN169_860001, locus_tag=BN169_450005, locus_tag=BN169_410020, locus_tag=BN169_850164, locus_tag=BN169_410021, locus_tag=BN169_930069, locus_tag=BN169_540033, locus_tag=BN169_720318, locus_tag=BN169_930068, locus_tag=BN169_850176, locus_tag=BN169_410033, locus_tag=BN169_160039, locus_tag=BN169…
spec_14_17	locus_tag=BN180_1500046, locus_tag=BN180_1740001, locus_tag=BN180_170027, locus_tag=BN180_2220017, locus_tag=BN180_2220016, locus_tag=BN180_2220013, locus_tag=BN180_2220014, locus_tag=BN180_2220011, locus_tag=BN180_1300007, locus_tag=BN180_2220010, locus_tag=BN180_1300006, locus_tag=BN180_1300005, locus_tag=BN180_220003, locus_tag=BN180_1300004, locus_tag=BN180_2400017, locus_tag=BN180_1490005, l…
spec_53_20	locus_tag=BN183_3830037, locus_tag=BN183_3600002, locus_tag=BN183_3830036, locus_tag=BN183_3600003, locus_tag=BN183_3830035, locus_tag=BN183_3830034, locus_tag=BN183_3830033, locus_tag=BN183_3830032, locus_tag=BN183_2560015, locus_tag=BN183_3830031, locus_tag=BN183_3830030, locus_tag=BN183_3600001, locus_tag=BN183_2240002, locus_tag=BN183_3240018, locus_tag=BN183_3490002, locus_tag=BN183_3490001,…
spec_9_577	locus_tag=BN182_3560004, locus_tag=BN182_1520012, locus_tag=BN182_3560005, locus_tag=BN182_1520011, locus_tag=BN182_3560006, locus_tag=BN182_1520010, locus_tag=BN182_60001, locus_tag=BN182_3560007, locus_tag=BN182_60002, locus_tag=BN182_1520016, locus_tag=BN182_1750057, locus_tag=BN182_60003, locus_tag=BN182_3560001, locus_tag=BN182_1520015, locus_tag=BN182_60004, locus_tag=BN182_1520014, locus_t…
spec_75_33	locus_tag=BN174_1780057, locus_tag=BN174_1780056, locus_tag=BN174_2450039, locus_tag=BN174_2420023, locus_tag=BN174_2480002, locus_tag=BN174_1780058, locus_tag=BN174_2480005, locus_tag=BN174_2480003, locus_tag=BN174_2480004, locus_tag=BN174_2450038, locus_tag=BN174_2450037, locus_tag=BN174_2230009, locus_tag=BN174_120045, locus_tag=BN174_120044, locus_tag=BN174_120043, locus_tag=BN174_120042, loc…
spec_87_14	locus_tag=CdifA_020200010417, locus_tag=CdifA_020200008252, locus_tag=CdifA_020200008832, locus_tag=CdifA_020200010682, locus_tag=CdifA_020200008837, locus_tag=CdifA_020200010512, locus_tag=CdifA_020200008112, locus_tag=CdifA_020200010687, locus_tag=CdifA_020200013692, locus_tag=CdifA_020200008107, locus_tag=CdifA_020200010517, locus_tag=CdifA_020200002138, locus_tag=CdifA_020200001007, locus_tag…
spec_14_19	locus_tag=BN180_1500046, locus_tag=BN180_1740002, locus_tag=BN180_2120018, locus_tag=BN180_1130028, locus_tag=BN180_1280041, locus_tag=BN180_1150067, locus_tag=BN180_2220017, locus_tag=BN180_2220016, locus_tag=BN180_2220015, locus_tag=BN180_990005, locus_tag=BN180_2220013, locus_tag=BN180_2220014, locus_tag=BN180_2470039, locus_tag=BN180_2220011, locus_tag=BN180_440001, locus_tag=BN180_1210015, l…
spec_36_2	locus_tag=BN176_1970010, locus_tag=BN176_1120040, locus_tag=BN176_1700055, locus_tag=BN176_1120047, locus_tag=BN176_1360006, locus_tag=BN176_1120048, locus_tag=BN176_2300009, locus_tag=BN176_1120045, locus_tag=BN176_1120046, locus_tag=BN176_1120043, locus_tag=BN176_1120044, locus_tag=BN176_1120041, locus_tag=BN176_1120042, locus_tag=BN176_1360007, locus_tag=BN176_1970014, locus_tag=BN176_1970013,…
spec_27_53	locus_tag=CD196_2945, locus_tag=CD196_2946, locus_tag=CD196_3422, locus_tag=CD196_2943, locus_tag=CD196_3421, locus_tag=CD196_2941, locus_tag=CD196_2942, locus_tag=CD196_2940, locus_tag=CD196_0015, locus_tag=CD196_3427, locus_tag=CD196_0016, locus_tag=CD196_0013, locus_tag=CD196_0169, locus_tag=CD196_3424, locus_tag=CD196_3423, locus_tag=CD196_3426, locus_tag=CD196_2173, locus_tag=CD196_3279, loc…
spec_19_36	locus_tag=BN175_1170049, locus_tag=BN175_1320019, locus_tag=BN175_180003, locus_tag=BN175_2360002, locus_tag=BN175_1320017, locus_tag=BN175_1320018, locus_tag=BN175_2400004, locus_tag=BN175_2400003, locus_tag=BN175_1390017, locus_tag=BN175_1640031, locus_tag=BN175_2730001, locus_tag=BN175_1390023, locus_tag=BN175_2560002, locus_tag=BN175_2560004, locus_tag=BN175_2560003, locus_tag=BN175_550001, l…
spec_87_57	locus_tag=CdifA_020200010417, locus_tag=CdifA_020200008252, locus_tag=CdifA_020200008832, locus_tag=CdifA_020200010682, locus_tag=CdifA_020200010412, locus_tag=CdifA_020200008837, locus_tag=CdifA_020200010512, locus_tag=CdifA_020200008112, locus_tag=CdifA_020200010687, locus_tag=CdifA_020200014891, locus_tag=CdifA_020200001938, locus_tag=CdifA_020200000882, locus_tag=CdifA_020200008107, locus_tag…
spec_1_12	locus_tag=CdifQCD-6_020200016906, locus_tag=CdifQCD-6_020200015851, locus_tag=CdifQCD-6_020200002303, locus_tag=CdifQCD-6_020200001293, locus_tag=CdifQCD-6_020200019658, locus_tag=CdifQCD-6_020200001213, locus_tag=CdifQCD-6_020200019603, locus_tag=CdifQCD-6_020200009609, locus_tag=CdifQCD-6_020200001198, locus_tag=CdifQCD-6_020200016901, locus_tag=CdifQCD-6_020200003218, locus_tag=CdifQCD-6_02020…
spec_57_577	locus_tag=BN188_560004, locus_tag=BN188_10008, locus_tag=BN188_560005, locus_tag=BN188_10009, locus_tag=BN188_2240018, locus_tag=BN188_1290034, locus_tag=BN188_150002, locus_tag=BN188_150003, locus_tag=BN188_150001, locus_tag=BN188_150008, locus_tag=BN188_1420002, locus_tag=BN188_650001, locus_tag=BN188_1060022, locus_tag=BN188_2340002, locus_tag=BN188_150015, locus_tag=BN188_2340005, locus_tag=B…
spec_14_25	locus_tag=BN180_2120015, locus_tag=BN180_1640018, locus_tag=BN180_900011, locus_tag=BN180_1060035, locus_tag=BN180_2130012, locus_tag=BN180_1150065, locus_tag=BN180_1210010, locus_tag=BN180_1580020, locus_tag=BN180_220002, locus_tag=BN180_130034, locus_tag=BN180_220003, locus_tag=BN180_610006, locus_tag=BN180_640003, locus_tag=BN180_610002, locus_tag=BN180_1000003, locus_tag=BN180_810003, locus_t…
spec_36_9	locus_tag=BN176_1970010, locus_tag=BN176_1700055, locus_tag=BN176_1180002, locus_tag=BN176_1120047, locus_tag=BN176_1360006, locus_tag=BN176_1180001, locus_tag=BN176_2300009, locus_tag=BN176_1120045, locus_tag=BN176_1180006, locus_tag=BN176_1120043, locus_tag=BN176_1210009, locus_tag=BN176_1180005, locus_tag=BN176_1120044, locus_tag=BN176_1210008, locus_tag=BN176_1180004, locus_tag=BN176_1120041,…
spec_12_53	locus_tag=CD0951, locus_tag=CD2919, locus_tag=CD0953, locus_tag=CD0750, locus_tag=CD0954, locus_tag=CD1107A, locus_tag=CD1252, locus_tag=CD0605, locus_tag=CD3391, locus_tag=CD0359, locus_tag=CD0959, locus_tag=CD0813, locus_tag=CD1115, locus_tag=CD0236, locus_tag=CD0235, locus_tag=CD1124A, locus_tag=CD1118, locus_tag=CD0943, locus_tag=CD1061, locus_tag=CD2526, locus_tag=CD0181, locus_tag=CD2194, l…
spec_57_33	locus_tag=BN188_560004, locus_tag=BN188_560003, locus_tag=BN188_1310030, locus_tag=BN188_560002, locus_tag=BN188_1310031, locus_tag=BN188_560001, locus_tag=BN188_560005, locus_tag=BN188_530001, locus_tag=BN188_530003, locus_tag=BN188_690001, locus_tag=BN188_530002, locus_tag=BN188_690002, locus_tag=BN188_1290034, locus_tag=BN188_1310032, locus_tag=BN188_530006, locus_tag=BN188_530007, locus_tag=B…
spec_17_1	locus_tag=CF5_100438, locus_tag=CF5_101989, locus_tag=CF5_102447, locus_tag=CF5_100336, locus_tag=CF5_100337, locus_tag=CF5_100334, locus_tag=CF5_101981, locus_tag=CF5_101980, locus_tag=CF5_101336, locus_tag=CF5_100332, locus_tag=CF5_100436, locus_tag=CF5_102052, locus_tag=CF5_101335, locus_tag=CF5_102051, locus_tag=CF5_100266, locus_tag=CF5_101520, locus_tag=CF5_1185, locus_tag=CF5_102653, locus…
spec_12_126	locus_tag=CD0950, locus_tag=CD3150, locus_tag=CD0437A, locus_tag=CD0951, locus_tag=CD3151, locus_tag=CD2919, locus_tag=CD0953, locus_tag=CD0954, locus_tag=CD0955, locus_tag=CD0956, locus_tag=CD1107A, locus_tag=CD0021, locus_tag=CD1583A, locus_tag=CD3149, locus_tag=CD0646, locus_tag=CD0958, locus_tag=CD0645, locus_tag=CD3148, locus_tag=CD3147, locus_tag=CD0959, locus_tag=CD3141, locus_tag=CD3156B,…
spec_1_75	locus_tag=CdifQCD-6_020200004775, locus_tag=CdifQCD-6_020200010924, locus_tag=CdifQCD-6_020200003248, locus_tag=CdifQCD-6_020200019131, locus_tag=CdifQCD-6_020200015616, locus_tag=CdifQCD-6_020200010929, locus_tag=CdifQCD-6_020200019603, locus_tag=CdifQCD-6_020200012904, locus_tag=CdifQCD-6_020200016466, locus_tag=CdifQCD-6_020200019353, locus_tag=CdifQCD-6_020200002433, locus_tag=CdifQCD-6_02020…
spec_19_17	locus_tag=BN175_1320019, locus_tag=BN175_850008, locus_tag=BN175_2360002, locus_tag=BN175_1320017, locus_tag=BN175_1320018, locus_tag=BN175_1670001, locus_tag=BN175_2400003, locus_tag=BN175_1670003, locus_tag=BN175_1390017, locus_tag=BN175_1670002, locus_tag=BN175_1640031, locus_tag=BN175_2730001, locus_tag=BN175_430004, locus_tag=BN175_120061, locus_tag=BN175_2860002, locus_tag=BN175_2860001, lo…
spec_53_33	locus_tag=BN183_3830037, locus_tag=BN183_3600002, locus_tag=BN183_3830036, locus_tag=BN183_3830035, locus_tag=BN183_3830034, locus_tag=BN183_3830033, locus_tag=BN183_3830032, locus_tag=BN183_3830031, locus_tag=BN183_3830030, locus_tag=BN183_1310019, locus_tag=BN183_830003, locus_tag=BN183_830002, locus_tag=BN183_830005, locus_tag=BN183_830004, locus_tag=BN183_830007, locus_tag=BN183_830006, locus…
spec_53_126	locus_tag=BN183_3830037, locus_tag=BN183_3600002, locus_tag=BN183_3830036, locus_tag=BN183_3600003, locus_tag=BN183_3830035, locus_tag=BN183_3830034, locus_tag=BN183_3830033, locus_tag=BN183_3830032, locus_tag=BN183_3830031, locus_tag=BN183_3830030, locus_tag=BN183_3600001, locus_tag=BN183_1310019, locus_tag=BN183_830003, locus_tag=BN183_830002, locus_tag=BN183_830005, locus_tag=BN183_830004, loc…
spec_9_2	locus_tag=BN182_3560004, locus_tag=BN182_1750053, locus_tag=BN182_1520012, locus_tag=BN182_3560005, locus_tag=BN182_1750052, locus_tag=BN182_1520011, locus_tag=BN182_3560006, locus_tag=BN182_1520010, locus_tag=BN182_60001, locus_tag=BN182_3560007, locus_tag=BN182_60002, locus_tag=BN182_1750057, locus_tag=BN182_60003, locus_tag=BN182_3560001, locus_tag=BN182_1520015, locus_tag=BN182_60004, locus_t…
spec_126_36	locus_tag=BN165_230020, locus_tag=BN165_1170034, locus_tag=BN165_1170033, locus_tag=BN165_1170036, locus_tag=BN165_950001, locus_tag=BN165_950002, locus_tag=BN165_1710006, locus_tag=BN165_1710009, locus_tag=BN165_230019, locus_tag=BN165_230018, locus_tag=BN165_230017, locus_tag=BN165_230014, locus_tag=BN165_230013, locus_tag=BN165_230011, locus_tag=BN165_1370008, locus_tag=BN165_850007, locus_tag…
spec_20_12	locus_tag=BN177_340044, locus_tag=BN177_340043, locus_tag=BN177_230011, locus_tag=BN177_230010, locus_tag=BN177_220008, locus_tag=BN177_590003, locus_tag=BN177_220006, locus_tag=BN177_220007, locus_tag=BN177_220004, locus_tag=BN177_280002, locus_tag=BN177_390009, locus_tag=BN177_220005, locus_tag=BN177_220003, locus_tag=BN177_350070, locus_tag=BN177_430010, locus_tag=BN177_220011, locus_tag=BN177…
spec_19_577	locus_tag=BN175_1320019, locus_tag=BN175_2360002, locus_tag=BN175_1320017, locus_tag=BN175_1320018, locus_tag=BN175_2400003, locus_tag=BN175_1670003, locus_tag=BN175_1390017, locus_tag=BN175_1670002, locus_tag=BN175_1640030, locus_tag=BN175_1640031, locus_tag=BN175_2730001, locus_tag=BN175_2860002, locus_tag=BN175_2860001, locus_tag=BN175_2560002, locus_tag=BN175_2560004, locus_tag=BN175_2560003,…
spec_17_20	locus_tag=CF5_102190, locus_tag=CF5_100336, locus_tag=CF5_102017, locus_tag=CF5_100337, locus_tag=CF5_100334, locus_tag=CF5_102672, locus_tag=CF5_100332, locus_tag=CF5_101336, locus_tag=CF5_102671, locus_tag=CF5_101335, locus_tag=CF5_102670, locus_tag=CF5_101520, locus_tag=CF5_102653, locus_tag=CF5_1185, locus_tag=CF5_102654, locus_tag=CF5_100162, locus_tag=CF5_102655, locus_tag=CF5_102656, locus…
spec_33_14	locus_tag=BN166_160011, locus_tag=BN166_160010, locus_tag=BN166_160013, locus_tag=BN166_160012, locus_tag=BN166_2540002, locus_tag=BN166_1560016, locus_tag=BN166_1900007, locus_tag=BN166_1560015, locus_tag=BN166_1900006, locus_tag=BN166_1900008, locus_tag=BN166_770033, locus_tag=BN166_770032, locus_tag=BN166_1370009, locus_tag=BN166_1370019, locus_tag=BN166_2110029, locus_tag=BN166_300004, locus_…
spec_53_5	locus_tag=BN183_3830037, locus_tag=BN183_3830036, locus_tag=BN183_3830035, locus_tag=BN183_3830034, locus_tag=BN183_2560015, locus_tag=BN183_3830031, locus_tag=BN183_3240018, locus_tag=BN183_3490002, locus_tag=BN183_3710002, locus_tag=BN183_1850001, locus_tag=BN183_3710004, locus_tag=BN183_340032, locus_tag=BN183_340031, locus_tag=BN183_340030, locus_tag=BN183_340036, locus_tag=BN183_1310012, loc…
spec_5_577	locus_tag=BN171_1150001, locus_tag=BN171_590007, locus_tag=BN171_590003, locus_tag=BN171_2250001, locus_tag=BN171_1590008, locus_tag=BN171_2470011, locus_tag=BN171_3260001, locus_tag=BN171_360002, locus_tag=BN171_360001, locus_tag=BN171_1020016, locus_tag=BN171_360003, locus_tag=BN171_10009, locus_tag=BN171_10008, locus_tag=BN171_1210022, locus_tag=BN171_2980001, locus_tag=BN171_1210023, locus_ta…
spec_25_106	locus_tag=BN181_950001, locus_tag=BN181_3470011, locus_tag=BN181_4390009, locus_tag=BN181_570003, locus_tag=BN181_1920024, locus_tag=BN181_3640009, locus_tag=BN181_70033, locus_tag=BN181_4300002, locus_tag=BN181_2810005, locus_tag=BN181_70039, locus_tag=BN181_1920025, locus_tag=BN181_1550006, locus_tag=BN181_1550007, locus_tag=BN181_910006, locus_tag=BN181_910005, locus_tag=BN181_3160001, locus_t…
spec_20_75	locus_tag=BN177_340044, locus_tag=BN177_340043, locus_tag=BN177_190189, locus_tag=BN177_430004, locus_tag=BN177_430010, locus_tag=BN177_190190, locus_tag=BN177_190191, locus_tag=BN177_460115, locus_tag=BN177_490175, locus_tag=BN177_340034, locus_tag=BN177_340035, locus_tag=BN177_580040, locus_tag=BN177_190091, locus_tag=BN177_190092, locus_tag=BN177_460011, locus_tag=BN177_190096, locus_tag=BN177…
spec_36_577	locus_tag=BN176_2550001, locus_tag=BN176_1700055, locus_tag=BN176_1120047, locus_tag=BN176_1360006, locus_tag=BN176_2300009, locus_tag=BN176_1120041, locus_tag=BN176_1120042, locus_tag=BN176_1360007, locus_tag=BN176_2360001, locus_tag=BN176_2390001, locus_tag=BN176_3000001, locus_tag=BN176_870001, locus_tag=BN176_1270041, locus_tag=BN176_2160024, locus_tag=BN176_1120035, locus_tag=BN176_1120037, …
spec_9_17	locus_tag=BN182_3560004, locus_tag=BN182_3560005, locus_tag=BN182_3560006, locus_tag=BN182_3560007, locus_tag=BN182_1750057, locus_tag=BN182_3560001, locus_tag=BN182_3560002, locus_tag=BN182_2740004, locus_tag=BN182_3560003, locus_tag=BN182_3560008, locus_tag=BN182_330001, locus_tag=BN182_3400001, locus_tag=BN182_3220005, locus_tag=BN182_3400002, locus_tag=BN182_3670003, locus_tag=BN182_3580001, …
spec_27_5	locus_tag=CD196_3420, locus_tag=CD196_2945, locus_tag=CD196_2946, locus_tag=CD196_2943, locus_tag=CD196_3421, locus_tag=CD196_2941, locus_tag=CD196_2942, locus_tag=CD196_2940, locus_tag=CD196_0015, locus_tag=CD196_0016, locus_tag=CD196_0013, locus_tag=CD196_0014, locus_tag=CD196_2173, locus_tag=CD196_3279, locus_tag=CD196_1824, locus_tag=CD196_2662, locus_tag=CD196_0579, locus_tag=CD196_1966, loc…
spec_53_577	locus_tag=BN183_2560015, locus_tag=BN183_3830031, locus_tag=BN183_3830030, locus_tag=BN183_2240002, locus_tag=BN183_3240018, locus_tag=BN183_3490001, locus_tag=BN183_3710002, locus_tag=BN183_1850001, locus_tag=BN183_3710003, locus_tag=BN183_3710004, locus_tag=BN183_1850004, locus_tag=BN183_340032, locus_tag=BN183_340031, locus_tag=BN183_3570006, locus_tag=BN183_340030, locus_tag=BN183_340036, loc…
spec_20_33	locus_tag=BN177_340044, locus_tag=BN177_340043, locus_tag=BN177_190189, locus_tag=BN177_580039, locus_tag=BN177_190186, locus_tag=BN177_190185, locus_tag=BN177_190187, locus_tag=BN177_190182, locus_tag=BN177_190181, locus_tag=BN177_190184, locus_tag=BN177_190183, locus_tag=BN177_320106, locus_tag=BN177_320107, locus_tag=BN177_320108, locus_tag=BN177_190190, locus_tag=BN177_190191, locus_tag=BN177…
spec_25_12	locus_tag=BN181_4390004, locus_tag=BN181_4390003, locus_tag=BN181_4390006, locus_tag=BN181_4390005, locus_tag=BN181_950001, locus_tag=BN181_4390008, locus_tag=BN181_1290016, locus_tag=BN181_4390007, locus_tag=BN181_3470011, locus_tag=BN181_1290017, locus_tag=BN181_1290018, locus_tag=BN181_280001, locus_tag=BN181_4390009, locus_tag=BN181_2050001, locus_tag=BN181_1290019, locus_tag=BN181_3640003, l…
spec_57_2	locus_tag=BN188_560004, locus_tag=BN188_1310030, locus_tag=BN188_560005, locus_tag=BN188_2240018, locus_tag=BN188_530001, locus_tag=BN188_690003, locus_tag=BN188_150003, locus_tag=BN188_2050008, locus_tag=BN188_150008, locus_tag=BN188_1420002, locus_tag=BN188_650001, locus_tag=BN188_1060022, locus_tag=BN188_1310019, locus_tag=BN188_140037, locus_tag=BN188_2170026, locus_tag=BN188_2100001, locus_t…
spec_17_33	locus_tag=CF5_100476, locus_tag=CF5_1041, locus_tag=CF5_100479, locus_tag=CF5_1040, locus_tag=CF5_100477, locus_tag=CF5_100336, locus_tag=CF5_100337, locus_tag=CF5_100334, locus_tag=CF5_102861, locus_tag=CF5_101085, locus_tag=CF5_102866, locus_tag=CF5_100332, locus_tag=CF5_101336, locus_tag=CF5_1187, locus_tag=CF5_101335, locus_tag=CF5_102864, locus_tag=CF5_100330, locus_tag=CF5_101358, locus_tag…
spec_36_57	locus_tag=BN176_2550001, locus_tag=BN176_60009, locus_tag=BN176_1120040, locus_tag=BN176_1700055, locus_tag=BN176_1120047, locus_tag=BN176_1360006, locus_tag=BN176_1120048, locus_tag=BN176_2300009, locus_tag=BN176_1120045, locus_tag=BN176_1120046, locus_tag=BN176_1120043, locus_tag=BN176_1120044, locus_tag=BN176_2160017, locus_tag=BN176_1120041, locus_tag=BN176_1120042, locus_tag=BN176_1360007, l…
spec_17_2	locus_tag=CF5_10002, locus_tag=CF5_10003, locus_tag=CF5_10001, locus_tag=CF5_102924, locus_tag=CF5_1143, locus_tag=CF5_10006, locus_tag=CF5_102923, locus_tag=CF5_10007, locus_tag=CF5_10004, locus_tag=CF5_10005, locus_tag=CF5_102922, locus_tag=CF5_101981, locus_tag=CF5_10008, locus_tag=CF5_101980, locus_tag=CF5_10009, locus_tag=CF5_102672, locus_tag=CF5_102763, locus_tag=CF5_102671, locus_tag=CF5_…
spec_2_9	locus_tag=BN168_290012, locus_tag=BN168_110005, locus_tag=BN168_110004, locus_tag=BN168_350003, locus_tag=BN168_390053, locus_tag=BN168_390055, locus_tag=BN168_190008, locus_tag=BN168_390062, locus_tag=BN168_390063, locus_tag=BN168_190005, locus_tag=BN168_350010, locus_tag=BN168_630016, locus_tag=BN168_190004, locus_tag=BN168_630015, locus_tag=BN168_190007, locus_tag=BN168_190006, locus_tag=BN168…
spec_57_17	locus_tag=BN188_560004, locus_tag=BN188_1310030, locus_tag=BN188_2240018, locus_tag=BN188_560005, locus_tag=BN188_530001, locus_tag=BN188_2050008, locus_tag=BN188_150008, locus_tag=BN188_1420002, locus_tag=BN188_650001, locus_tag=BN188_990020, locus_tag=BN188_140037, locus_tag=BN188_2170026, locus_tag=BN188_1290015, locus_tag=BN188_1040001, locus_tag=BN188_1570005, locus_tag=BN188_1360110, locus_…
spec_25_75	locus_tag=BN181_950005, locus_tag=BN181_950001, locus_tag=BN181_3470011, locus_tag=BN181_4390009, locus_tag=BN181_570003, locus_tag=BN181_2810005, locus_tag=BN181_70039, locus_tag=BN181_1550006, locus_tag=BN181_1520010, locus_tag=BN181_910006, locus_tag=BN181_3160001, locus_tag=BN181_2460002, locus_tag=BN181_1520007, locus_tag=BN181_1520008, locus_tag=BN181_1520009, locus_tag=BN181_3320001, locus…
spec_126_1	locus_tag=BN165_1170033, locus_tag=BN165_1170036, locus_tag=BN165_950001, locus_tag=BN165_950002, locus_tag=BN165_1710006, locus_tag=BN165_1710009, locus_tag=BN165_230016, locus_tag=BN165_230013, locus_tag=BN165_1370008, locus_tag=BN165_850007, locus_tag=BN165_2010003, locus_tag=BN165_1170027, locus_tag=BN165_1170026, locus_tag=BN165_1130038, locus_tag=BN165_230029, locus_tag=BN165_1800009, locus…
spec_57_9	locus_tag=BN188_560004, locus_tag=BN188_10008, locus_tag=BN188_10007, locus_tag=BN188_10006, locus_tag=BN188_990001, locus_tag=BN188_10005, locus_tag=BN188_560005, locus_tag=BN188_10009, locus_tag=BN188_2240018, locus_tag=BN188_10004, locus_tag=BN188_10003, locus_tag=BN188_10002, locus_tag=BN188_10001, locus_tag=BN188_1290034, locus_tag=BN188_990011, locus_tag=BN188_150002, locus_tag=BN188_990012…
spec_25_57	locus_tag=BN181_950001, locus_tag=BN181_3470011, locus_tag=BN181_4300004, locus_tag=BN181_4390009, locus_tag=BN181_3640003, locus_tag=BN181_3640008, locus_tag=BN181_3640009, locus_tag=BN181_3640006, locus_tag=BN181_3640007, locus_tag=BN181_3640004, locus_tag=BN181_3640005, locus_tag=BN181_4300002, locus_tag=BN181_2810005, locus_tag=BN181_4300003, locus_tag=BN181_4300001, locus_tag=BN181_70039, lo…
spec_126_12	locus_tag=BN165_230021, locus_tag=BN165_1170033, locus_tag=BN165_1170036, locus_tag=BN165_950001, locus_tag=BN165_950002, locus_tag=BN165_1710006, locus_tag=BN165_1710009, locus_tag=BN165_230018, locus_tag=BN165_230017, locus_tag=BN165_230016, locus_tag=BN165_230015, locus_tag=BN165_230014, locus_tag=BN165_230013, locus_tag=BN165_1370008, locus_tag=BN165_850007, locus_tag=BN165_2010003, locus_tag…
spec_17_9	locus_tag=CF5_102190, locus_tag=CF5_102191, locus_tag=CF5_100336, locus_tag=CF5_102194, locus_tag=CF5_100337, locus_tag=CF5_100334, locus_tag=CF5_102192, locus_tag=CF5_100332, locus_tag=CF5_102199, locus_tag=CF5_102197, locus_tag=CF5_102201, locus_tag=CF5_102200, locus_tag=CF5_1185, locus_tag=CF5_102203, locus_tag=CF5_102202, locus_tag=CF5_102205, locus_tag=CF5_101846, locus_tag=CF5_102204, locus…
spec_9_36	locus_tag=BN182_3560004, locus_tag=BN182_3560005, locus_tag=BN182_1520011, locus_tag=BN182_3560006, locus_tag=BN182_1520010, locus_tag=BN182_3560007, locus_tag=BN182_1750057, locus_tag=BN182_3560001, locus_tag=BN182_3560002, locus_tag=BN182_3560003, locus_tag=BN182_3560008, locus_tag=BN182_3400001, locus_tag=BN182_3400002, locus_tag=BN182_3220005, locus_tag=BN182_3670003, locus_tag=BN182_3220002,…
spec_14_1	locus_tag=BN180_2200015, locus_tag=BN180_140033, locus_tag=BN180_2200013, locus_tag=BN180_2200014, locus_tag=BN180_2410003, locus_tag=BN180_1370023, locus_tag=BN180_1370024, locus_tag=BN180_1370026, locus_tag=BN180_1150067, locus_tag=BN180_1370027, locus_tag=BN180_2220017, locus_tag=BN180_2220016, locus_tag=BN180_1560008, locus_tag=BN180_1560009, locus_tag=BN180_2220013, locus_tag=BN180_2470039, …
spec_106_20	locus_tag=BN187_3270010, locus_tag=BN187_2490008, locus_tag=BN187_70004, locus_tag=BN187_420002, locus_tag=BN187_70001, locus_tag=BN187_70002, locus_tag=BN187_1100001, locus_tag=BN187_70003, locus_tag=BN187_2010013, locus_tag=BN187_3260004, locus_tag=BN187_3260005, locus_tag=BN187_3260006, locus_tag=BN187_3060004, locus_tag=BN187_3260007, locus_tag=BN187_3260001, locus_tag=BN187_3430001, locus_ta…
spec_1_577	locus_tag=CdifQCD-6_020200019034, locus_tag=CdifQCD-6_020200016906, locus_tag=CdifQCD-6_020200000108, locus_tag=CdifQCD-6_020200000624, locus_tag=CdifQCD-6_020200015691, locus_tag=CdifQCD-6_020200019131, locus_tag=CdifQCD-6_020200018611, locus_tag=CdifQCD-6_020200001113, locus_tag=CdifQCD-6_020200015611, locus_tag=CdifQCD-6_020200000263, locus_tag=CdifQCD-6_020200019603, locus_tag=CdifQCD-6_02020…
spec_5_36	locus_tag=BN171_1330010, locus_tag=BN171_2220030, locus_tag=BN171_590003, locus_tag=BN171_2220031, locus_tag=BN171_2250001, locus_tag=BN171_2470013, locus_tag=BN171_1590008, locus_tag=BN171_2470012, locus_tag=BN171_2470011, locus_tag=BN171_3260001, locus_tag=BN171_2470010, locus_tag=BN171_2470017, locus_tag=BN171_2470016, locus_tag=BN171_2470015, locus_tag=BN171_2470014, locus_tag=BN171_360002, l…
spec_126_75	locus_tag=BN165_230020, locus_tag=BN165_1580005, locus_tag=BN165_1580006, locus_tag=BN165_1580003, locus_tag=BN165_1580004, locus_tag=BN165_1580009, locus_tag=BN165_1580007, locus_tag=BN165_1580008, locus_tag=BN165_1170034, locus_tag=BN165_1170033, locus_tag=BN165_1170036, locus_tag=BN165_950001, locus_tag=BN165_1580001, locus_tag=BN165_950002, locus_tag=BN165_1580002, locus_tag=BN165_1710006, lo…
spec_14_57	locus_tag=BN180_2200015, locus_tag=BN180_1740002, locus_tag=BN180_2200013, locus_tag=BN180_2200014, locus_tag=BN180_1670024, locus_tag=BN180_1150067, locus_tag=BN180_2220017, locus_tag=BN180_2130016, locus_tag=BN180_2220013, locus_tag=BN180_2220011, locus_tag=BN180_1490005, locus_tag=BN180_2200017, locus_tag=BN180_2450004, locus_tag=BN180_2450003, locus_tag=BN180_2450005, locus_tag=BN180_1970021,…
spec_1_36	locus_tag=CdifQCD-6_020200018701, locus_tag=CdifQCD-6_020200016126, locus_tag=CdifQCD-6_020200010064, locus_tag=CdifQCD-6_020200015851, locus_tag=CdifQCD-6_020200017276, locus_tag=CdifQCD-6_020200003638, locus_tag=CdifQCD-6_020200019658, locus_tag=CdifQCD-6_020200015896, locus_tag=CdifQCD-6_020200019603, locus_tag=CdifQCD-6_020200017321, locus_tag=CdifQCD-6_020200018056, locus_tag=CdifQCD-6_02020…
spec_2_53	locus_tag=BN168_290012, locus_tag=BN168_390058, locus_tag=BN168_390057, locus_tag=BN168_390059, locus_tag=BN168_650002, locus_tag=BN168_390054, locus_tag=BN168_390053, locus_tag=BN168_390056, locus_tag=BN168_390060, locus_tag=BN168_190008, locus_tag=BN168_390061, locus_tag=BN168_390062, locus_tag=BN168_390063, locus_tag=BN168_350010, locus_tag=BN168_190005, locus_tag=BN168_630016, locus_tag=BN168…
spec_12_5	locus_tag=CD3150, locus_tag=CD0437A, locus_tag=CD2919, locus_tag=CD0750, locus_tag=CD1412, locus_tag=CD1107A, locus_tag=CD3201, locus_tag=CD0456, locus_tag=CD0457, locus_tag=CD0163, locus_tag=CD1781, locus_tag=CD3149, locus_tag=CD0162, locus_tag=CD0161, locus_tag=CD0160, locus_tag=CD0958, locus_tag=CD1682, locus_tag=CD3148, locus_tag=CD3147, locus_tag=CD3153, locus_tag=CD3154, locus_tag=CD0453, l…
spec_33_87	locus_tag=BN166_160011, locus_tag=BN166_160010, locus_tag=BN166_160013, locus_tag=BN166_160012, locus_tag=BN166_2540002, locus_tag=BN166_1560013, locus_tag=BN166_1560016, locus_tag=BN166_1900007, locus_tag=BN166_1560015, locus_tag=BN166_1900006, locus_tag=BN166_1900008, locus_tag=BN166_770034, locus_tag=BN166_1600003, locus_tag=BN166_770033, locus_tag=BN166_770032, locus_tag=BN166_1370009, locus_…
spec_78_106	locus_tag=CdifQCD-2_020200014321, locus_tag=CdifQCD-2_020200011064, locus_tag=CdifQCD-2_020200012979, locus_tag=CdifQCD-2_020200014326, locus_tag=CdifQCD-2_020200006205, locus_tag=CdifQCD-2_020200009639, locus_tag=CdifQCD-2_020200007862, locus_tag=CdifQCD-2_020200011859, locus_tag=CdifQCD-2_020200005480, locus_tag=CdifQCD-2_020200009219, locus_tag=CdifQCD-2_020200016581, locus_tag=CdifQCD-2_02020…
spec_106_33	locus_tag=BN187_2810012, locus_tag=BN187_2810011, locus_tag=BN187_860004, locus_tag=BN187_2810010, locus_tag=BN187_630008, locus_tag=BN187_2120017, locus_tag=BN187_2800007, locus_tag=BN187_2800008, locus_tag=BN187_2530006, locus_tag=BN187_2800005, locus_tag=BN187_2800006, locus_tag=BN187_630004, locus_tag=BN187_630005, locus_tag=BN187_630006, locus_tag=BN187_2800009, locus_tag=BN187_630007, locus…
spec_5_78	locus_tag=BN171_620002, locus_tag=BN171_590005, locus_tag=BN171_620001, locus_tag=BN171_590003, locus_tag=BN171_2250001, locus_tag=BN171_2470013, locus_tag=BN171_1590008, locus_tag=BN171_2470012, locus_tag=BN171_2470011, locus_tag=BN171_3260001, locus_tag=BN171_370011, locus_tag=BN171_2470017, locus_tag=BN171_370012, locus_tag=BN171_1430033, locus_tag=BN171_370013, locus_tag=BN171_2470015, locus_…
spec_78_2	locus_tag=CdifQCD-2_020200009294, locus_tag=CdifQCD-2_020200009299, locus_tag=CdifQCD-2_020200000077, locus_tag=CdifQCD-2_020200015346, locus_tag=CdifQCD-2_020200001267, locus_tag=CdifQCD-2_020200014936, locus_tag=CdifQCD-2_020200015696, locus_tag=CdifQCD-2_020200009649, locus_tag=CdifQCD-2_020200003767, locus_tag=CdifQCD-2_020200017516, locus_tag=CdifQCD-2_020200006345, locus_tag=CdifQCD-2_02020…
spec_19_87	locus_tag=BN175_1320019, locus_tag=BN175_2360002, locus_tag=BN175_1320017, locus_tag=BN175_1320018, locus_tag=BN175_2400003, locus_tag=BN175_1390017, locus_tag=BN175_1670002, locus_tag=BN175_1640031, locus_tag=BN175_2730001, locus_tag=BN175_1170036, locus_tag=BN175_120061, locus_tag=BN175_120060, locus_tag=BN175_1170030, locus_tag=BN175_1170031, locus_tag=BN175_1390026, locus_tag=BN175_2560002, l…
spec_53_78	locus_tag=BN183_3600002, locus_tag=BN183_3830037, locus_tag=BN183_3600003, locus_tag=BN183_3830036, locus_tag=BN183_3830035, locus_tag=BN183_3830034, locus_tag=BN183_3830033, locus_tag=BN183_3830032, locus_tag=BN183_3830031, locus_tag=BN183_3600001, locus_tag=BN183_3830030, locus_tag=BN183_1310019, locus_tag=BN183_830003, locus_tag=BN183_830002, locus_tag=BN183_830005, locus_tag=BN183_830004, loc…
spec_78_9	locus_tag=CdifQCD-2_020200005345, locus_tag=CdifQCD-2_020200005340, locus_tag=CdifQCD-2_020200001267, locus_tag=CdifQCD-2_020200000636, locus_tag=CdifQCD-2_020200004484, locus_tag=CdifQCD-2_020200000631, locus_tag=CdifQCD-2_020200004779, locus_tag=CdifQCD-2_020200004489, locus_tag=CdifQCD-2_020200014701, locus_tag=CdifQCD-2_020200005205, locus_tag=CdifQCD-2_020200004774, locus_tag=CdifQCD-2_02020…
spec_106_12	locus_tag=BN187_2490008, locus_tag=BN187_3260004, locus_tag=BN187_3260005, locus_tag=BN187_3260006, locus_tag=BN187_3260007, locus_tag=BN187_3260001, locus_tag=BN187_3260002, locus_tag=BN187_3430001, locus_tag=BN187_3260003, locus_tag=BN187_2860035, locus_tag=BN187_2650003, locus_tag=BN187_3360002, locus_tag=BN187_950001, locus_tag=BN187_1370009, locus_tag=BN187_1600009, locus_tag=BN187_2690001, …
spec_106_577	locus_tag=BN187_1430001, locus_tag=BN187_2490008, locus_tag=BN187_70004, locus_tag=BN187_70005, locus_tag=BN187_2810011, locus_tag=BN187_70006, locus_tag=BN187_860004, locus_tag=BN187_70001, locus_tag=BN187_70002, locus_tag=BN187_1100001, locus_tag=BN187_70003, locus_tag=BN187_2000005, locus_tag=BN187_50006, locus_tag=BN187_2010013, locus_tag=BN187_3270008, locus_tag=BN187_3260004, locus_tag=BN18…
spec_36_126	locus_tag=BN176_2550001, locus_tag=BN176_1120040, locus_tag=BN176_1700055, locus_tag=BN176_1360006, locus_tag=BN176_1120047, locus_tag=BN176_2300008, locus_tag=BN176_1120048, locus_tag=BN176_2300009, locus_tag=BN176_1120045, locus_tag=BN176_1360003, locus_tag=BN176_1120046, locus_tag=BN176_1120043, locus_tag=BN176_2760004, locus_tag=BN176_1120044, locus_tag=BN176_1120041, locus_tag=BN176_2160017,…
spec_36_5	locus_tag=BN176_1920002, locus_tag=BN176_1920001, locus_tag=BN176_1700055, locus_tag=BN176_1120047, locus_tag=BN176_1360006, locus_tag=BN176_2160011, locus_tag=BN176_2300009, locus_tag=BN176_2160013, locus_tag=BN176_1360009, locus_tag=BN176_2760004, locus_tag=BN176_1120041, locus_tag=BN176_1120042, locus_tag=BN176_1360007, locus_tag=BN176_2360001, locus_tag=BN176_60017, locus_tag=BN176_3000001, l…
spec_106_75	locus_tag=BN187_3270010, locus_tag=BN187_1430001, locus_tag=BN187_2490008, locus_tag=BN187_3270008, locus_tag=BN187_3030012, locus_tag=BN187_3270007, locus_tag=BN187_3270009, locus_tag=BN187_3430001, locus_tag=BN187_2860033, locus_tag=BN187_1740006, locus_tag=BN187_70033, locus_tag=BN187_3360002, locus_tag=BN187_2860031, locus_tag=BN187_2860028, locus_tag=BN187_1600009, locus_tag=BN187_2090017, l…
spec_577_17	locus_tag=BN169_720325, locus_tag=BN169_850165, locus_tag=BN169_860001, locus_tag=BN169_860002, locus_tag=BN169_450005, locus_tag=BN169_930069, locus_tag=BN169_540033, locus_tag=BN169_720318, locus_tag=BN169_930068, locus_tag=BN169_160038, locus_tag=BN169_880004, locus_tag=BN169_880003, locus_tag=BN169_880002, locus_tag=BN169_910024, locus_tag=BN169_910025, locus_tag=BN169_850174, locus_tag=BN169…
spec_126_87	locus_tag=BN165_230020, locus_tag=BN165_1170033, locus_tag=BN165_1170036, locus_tag=BN165_950001, locus_tag=BN165_1130026, locus_tag=BN165_950002, locus_tag=BN165_1710006, locus_tag=BN165_1710004, locus_tag=BN165_1710009, locus_tag=BN165_230019, locus_tag=BN165_230018, locus_tag=BN165_230017, locus_tag=BN165_230016, locus_tag=BN165_230014, locus_tag=BN165_230013, locus_tag=BN165_1370008, locus_ta…
spec_9_106	locus_tag=BN182_3560004, locus_tag=BN182_1520012, locus_tag=BN182_3560005, locus_tag=BN182_1520011, locus_tag=BN182_3560006, locus_tag=BN182_1520010, locus_tag=BN182_3560007, locus_tag=BN182_1520016, locus_tag=BN182_3560001, locus_tag=BN182_1520015, locus_tag=BN182_3560002, locus_tag=BN182_1520014, locus_tag=BN182_3560003, locus_tag=BN182_1520013, locus_tag=BN182_2740003, locus_tag=BN182_3560008,…
spec_106_2	locus_tag=BN187_3270010, locus_tag=BN187_2490008, locus_tag=BN187_1740013, locus_tag=BN187_2810011, locus_tag=BN187_860004, locus_tag=BN187_70001, locus_tag=BN187_1100001, locus_tag=BN187_2120017, locus_tag=BN187_2010013, locus_tag=BN187_850002, locus_tag=BN187_3270008, locus_tag=BN187_3260004, locus_tag=BN187_3270007, locus_tag=BN187_3260005, locus_tag=BN187_3260006, locus_tag=BN187_3270009, loc…
spec_87_78	locus_tag=CdifA_020200010417, locus_tag=CdifA_020200008832, locus_tag=CdifA_020200008252, locus_tag=CdifA_020200010682, locus_tag=CdifA_020200010412, locus_tag=CdifA_020200008837, locus_tag=CdifA_020200010687, locus_tag=CdifA_020200013692, locus_tag=CdifA_020200001142, locus_tag=CdifA_020200001147, locus_tag=CdifA_020200002278, locus_tag=CdifA_020200000987, locus_tag=CdifA_020200015846, locus_tag…
spec_78_27	locus_tag=CdifQCD-2_020200009294, locus_tag=CdifQCD-2_020200009839, locus_tag=CdifQCD-2_020200016226, locus_tag=CdifQCD-2_020200009299, locus_tag=CdifQCD-2_020200015346, locus_tag=CdifQCD-2_020200014936, locus_tag=CdifQCD-2_020200015696, locus_tag=CdifQCD-2_020200009649, locus_tag=CdifQCD-2_020200018216, locus_tag=CdifQCD-2_020200001822, locus_tag=CdifQCD-2_020200002692, locus_tag=CdifQCD-2_02020…
spec_12_17	locus_tag=CD2981, locus_tag=CD2980, locus_tag=CD3206, locus_tag=CD3150, locus_tag=CD2983, locus_tag=CD2172, locus_tag=CD3151, locus_tag=CD2982, locus_tag=CD2171, locus_tag=CD1107A, locus_tag=CD0163, locus_tag=CD3149, locus_tag=CD0162, locus_tag=CD0161, locus_tag=CD0160, locus_tag=CD3148, locus_tag=CD3147, locus_tag=CD3152, locus_tag=CD3153, locus_tag=CD3154, locus_tag=CD0452, locus_tag=CD3156B, l…
spec_78_36	locus_tag=CdifQCD-2_020200005970, locus_tag=CdifQCD-2_020200009839, locus_tag=CdifQCD-2_020200009294, locus_tag=CdifQCD-2_020200016226, locus_tag=CdifQCD-2_020200009299, locus_tag=CdifQCD-2_020200015346, locus_tag=CdifQCD-2_020200014936, locus_tag=CdifQCD-2_020200000932, locus_tag=CdifQCD-2_020200016741, locus_tag=CdifQCD-2_020200015696, locus_tag=CdifQCD-2_020200009649, locus_tag=CdifQCD-2_02020…
spec_106_9	locus_tag=BN187_1200008, locus_tag=BN187_1200001, locus_tag=BN187_1200002, locus_tag=BN187_1200003, locus_tag=BN187_1200004, locus_tag=BN187_1200005, locus_tag=BN187_1200006, locus_tag=BN187_1200007, locus_tag=BN187_3260004, locus_tag=BN187_3260005, locus_tag=BN187_3260006, locus_tag=BN187_3260007, locus_tag=BN187_3260001, locus_tag=BN187_3260002, locus_tag=BN187_3260003, locus_tag=BN187_2860033,…
spec_25_2	locus_tag=BN181_4390004, locus_tag=BN181_4390003, locus_tag=BN181_4390006, locus_tag=BN181_4390005, locus_tag=BN181_950001, locus_tag=BN181_4390007, locus_tag=BN181_3470011, locus_tag=BN181_4390009, locus_tag=BN181_4300004, locus_tag=BN181_670001, locus_tag=BN181_4390002, locus_tag=BN181_3550005, locus_tag=BN181_4300002, locus_tag=BN181_4300003, locus_tag=BN181_2810005, locus_tag=BN181_4300001, l…
spec_577_53	locus_tag=BN169_720325, locus_tag=BN169_860003, locus_tag=BN169_860001, locus_tag=BN169_860002, locus_tag=BN169_300001, locus_tag=BN169_450007, locus_tag=BN169_780162, locus_tag=BN169_780163, locus_tag=BN169_450005, locus_tag=BN169_50196, locus_tag=BN169_780164, locus_tag=BN169_780166, locus_tag=BN169_780167, locus_tag=BN169_720229, locus_tag=BN169_580044, locus_tag=BN169_780168, locus_tag=BN169_…
spec_5_27	locus_tag=BN171_2220030, locus_tag=BN171_590006, locus_tag=BN171_590003, locus_tag=BN171_2220031, locus_tag=BN171_2470013, locus_tag=BN171_2470012, locus_tag=BN171_1590008, locus_tag=BN171_2470011, locus_tag=BN171_2470010, locus_tag=BN171_3260001, locus_tag=BN171_2470017, locus_tag=BN171_2470016, locus_tag=BN171_2470015, locus_tag=BN171_2470014, locus_tag=BN171_4280020, locus_tag=BN171_1020016, l…
spec_75_53	locus_tag=BN174_2450039, locus_tag=BN174_1780056, locus_tag=BN174_2420023, locus_tag=BN174_2480006, locus_tag=BN174_2450038, locus_tag=BN174_2450037, locus_tag=BN174_1930002, locus_tag=BN174_2230002, locus_tag=BN174_120042, locus_tag=BN174_3850001, locus_tag=BN174_120040, locus_tag=BN174_320002, locus_tag=BN174_120041, locus_tag=BN174_210003, locus_tag=BN174_1780062, locus_tag=BN174_200020, locus…
spec_14_12	locus_tag=BN180_1830003, locus_tag=BN180_130070, locus_tag=BN180_130071, locus_tag=BN180_1370023, locus_tag=BN180_2410003, locus_tag=BN180_1370024, locus_tag=BN180_1370026, locus_tag=BN180_2410006, locus_tag=BN180_1370027, locus_tag=BN180_1560008, locus_tag=BN180_1560009, locus_tag=BN180_2380042, locus_tag=BN180_2380040, locus_tag=BN180_1370020, locus_tag=BN180_1280009, locus_tag=BN180_2950001, l…
spec_27_14	locus_tag=CD196_2945, locus_tag=CD196_2946, locus_tag=CD196_2943, locus_tag=CD196_3421, locus_tag=CD196_2941, locus_tag=CD196_2942, locus_tag=CD196_2940, locus_tag=CD196_0015, locus_tag=CD196_0168, locus_tag=CD196_0016, locus_tag=CD196_0013, locus_tag=CD196_3429, locus_tag=CD196_2173, locus_tag=CD196_1824, locus_tag=CD196_2667, locus_tag=CD196_0579, locus_tag=CD196_2936, locus_tag=CD196_3411, loc…
spec_75_17	locus_tag=BN174_2420023, locus_tag=BN174_120042, locus_tag=BN174_3850001, locus_tag=BN174_2300001, locus_tag=BN174_120040, locus_tag=BN174_320002, locus_tag=BN174_2480011, locus_tag=BN174_210003, locus_tag=BN174_1780062, locus_tag=BN174_4190003, locus_tag=BN174_200020, locus_tag=BN174_200021, locus_tag=BN174_1480005, locus_tag=BN174_2540004, locus_tag=BN174_1110003, locus_tag=BN174_2540005, locus…
spec_25_577	locus_tag=BN181_4390004, locus_tag=BN181_4390003, locus_tag=BN181_4390006, locus_tag=BN181_950001, locus_tag=BN181_4390007, locus_tag=BN181_3470011, locus_tag=BN181_4390009, locus_tag=BN181_4300004, locus_tag=BN181_4390002, locus_tag=BN181_2810004, locus_tag=BN181_4300002, locus_tag=BN181_2810005, locus_tag=BN181_4300003, locus_tag=BN181_4300001, locus_tag=BN181_70039, locus_tag=BN181_1550006, lo…
spec_87_20	locus_tag=CdifA_020200010417, locus_tag=CdifA_020200008252, locus_tag=CdifA_020200008832, locus_tag=CdifA_020200010682, locus_tag=CdifA_020200008837, locus_tag=CdifA_020200010512, locus_tag=CdifA_020200008112, locus_tag=CdifA_020200010687, locus_tag=CdifA_020200000882, locus_tag=CdifA_020200008107, locus_tag=CdifA_020200010517, locus_tag=CdifA_020200002138, locus_tag=CdifA_020200001007, locus_tag…
spec_25_9	locus_tag=BN181_4390004, locus_tag=BN181_4390003, locus_tag=BN181_4390006, locus_tag=BN181_4390005, locus_tag=BN181_950001, locus_tag=BN181_4390007, locus_tag=BN181_3470011, locus_tag=BN181_4390009, locus_tag=BN181_4390002, locus_tag=BN181_4390001, locus_tag=BN181_570003, locus_tag=BN181_2810005, locus_tag=BN181_70039, locus_tag=BN181_1550006, locus_tag=BN181_1520010, locus_tag=BN181_910006, locu…
spec_14_75	locus_tag=BN180_2200015, locus_tag=BN180_2200013, locus_tag=BN180_2200014, locus_tag=BN180_1130028, locus_tag=BN180_2220017, locus_tag=BN180_2220015, locus_tag=BN180_2470039, locus_tag=BN180_440001, locus_tag=BN180_1400038, locus_tag=BN180_640003, locus_tag=BN180_440002, locus_tag=BN180_2200019, locus_tag=BN180_2400017, locus_tag=BN180_2200018, locus_tag=BN180_2200017, locus_tag=BN180_2200020, lo…
spec_19_2	locus_tag=BN175_1320019, locus_tag=BN175_2360002, locus_tag=BN175_1320017, locus_tag=BN175_1320018, locus_tag=BN175_1170044, locus_tag=BN175_1670001, locus_tag=BN175_2400003, locus_tag=BN175_1670003, locus_tag=BN175_1390017, locus_tag=BN175_1670002, locus_tag=BN175_1640031, locus_tag=BN175_2730001, locus_tag=BN175_430004, locus_tag=BN175_120061, locus_tag=BN175_2860002, locus_tag=BN175_2860001, l…
spec_53_27	locus_tag=BN183_3830037, locus_tag=BN183_3600002, locus_tag=BN183_3830036, locus_tag=BN183_3830035, locus_tag=BN183_3830034, locus_tag=BN183_2560015, locus_tag=BN183_3830031, locus_tag=BN183_2240002, locus_tag=BN183_3490002, locus_tag=BN183_3240018, locus_tag=BN183_3490001, locus_tag=BN183_3710002, locus_tag=BN183_1850001, locus_tag=BN183_3710003, locus_tag=BN183_1310019, locus_tag=BN183_3710004,…
spec_33_78	locus_tag=BN166_2790002, locus_tag=BN166_1560016, locus_tag=BN166_1900007, locus_tag=BN166_2790003, locus_tag=BN166_1560015, locus_tag=BN166_1850003, locus_tag=BN166_1900006, locus_tag=BN166_2790004, locus_tag=BN166_770033, locus_tag=BN166_1530003, locus_tag=BN166_770032, locus_tag=BN166_1370009, locus_tag=BN166_2300028, locus_tag=BN166_300004, locus_tag=BN166_1370014, locus_tag=BN166_870001, loc…
spec_2_17	locus_tag=BN168_520045, locus_tag=BN168_490142, locus_tag=BN168_130040, locus_tag=BN168_180033, locus_tag=BN168_440091, locus_tag=BN168_400048, locus_tag=BN168_110005, locus_tag=BN168_180030, locus_tag=BN168_180037, locus_tag=BN168_180036, locus_tag=BN168_440090, locus_tag=BN168_180035, locus_tag=BN168_620102, locus_tag=BN168_20005, locus_tag=BN168_390058, locus_tag=BN168_620101, locus_tag=BN168_…
spec_57_53	locus_tag=BN188_560004, locus_tag=BN188_340001, locus_tag=BN188_340004, locus_tag=BN188_1460002, locus_tag=BN188_560005, locus_tag=BN188_2240018, locus_tag=BN188_1610002, locus_tag=BN188_210019, locus_tag=BN188_610001, locus_tag=BN188_1520039, locus_tag=BN188_150002, locus_tag=BN188_150003, locus_tag=BN188_410001, locus_tag=BN188_150004, locus_tag=BN188_990010, locus_tag=BN188_150005, locus_tag=B…
spec_9_87	locus_tag=BN182_3560004, locus_tag=BN182_1520012, locus_tag=BN182_3560005, locus_tag=BN182_3560006, locus_tag=BN182_1520010, locus_tag=BN182_3560007, locus_tag=BN182_1750057, locus_tag=BN182_3560001, locus_tag=BN182_3560002, locus_tag=BN182_2740004, locus_tag=BN182_3560003, locus_tag=BN182_3560008, locus_tag=BN182_3560009, locus_tag=BN182_3400001, locus_tag=BN182_330001, locus_tag=BN182_3400002, …
spec_20_126	locus_tag=BN177_280006, locus_tag=BN177_280007, locus_tag=BN177_340044, locus_tag=BN177_280005, locus_tag=BN177_340043, locus_tag=BN177_190087, locus_tag=BN177_580039, locus_tag=BN177_190189, locus_tag=BN177_280008, locus_tag=BN177_430009, locus_tag=BN177_280002, locus_tag=BN177_430004, locus_tag=BN177_430003, locus_tag=BN177_280001, locus_tag=BN177_320106, locus_tag=BN177_320107, locus_tag=BN177…
spec_19_12	locus_tag=BN175_1320019, locus_tag=BN175_2360002, locus_tag=BN175_1320017, locus_tag=BN175_1320018, locus_tag=BN175_2400003, locus_tag=BN175_1670003, locus_tag=BN175_1390017, locus_tag=BN175_1670002, locus_tag=BN175_1640031, locus_tag=BN175_2730001, locus_tag=BN175_430003, locus_tag=BN175_120061, locus_tag=BN175_2860002, locus_tag=BN175_2860001, locus_tag=BN175_120060, locus_tag=BN175_120058, loc…
spec_19_9	locus_tag=BN175_1320019, locus_tag=BN175_2360002, locus_tag=BN175_1320017, locus_tag=BN175_1320018, locus_tag=BN175_2400003, locus_tag=BN175_1390017, locus_tag=BN175_1640031, locus_tag=BN175_2860002, locus_tag=BN175_2860001, locus_tag=BN175_1680001, locus_tag=BN175_180021, locus_tag=BN175_1640051, locus_tag=BN175_2500009, locus_tag=BN175_2500007, locus_tag=BN175_2500008, locus_tag=BN175_2200018, …
spec_5_87	locus_tag=BN171_3590018, locus_tag=BN171_1150001, locus_tag=BN171_590007, locus_tag=BN171_590006, locus_tag=BN171_590003, locus_tag=BN171_210029, locus_tag=BN171_1590008, locus_tag=BN171_1890004, locus_tag=BN171_2470011, locus_tag=BN171_3260001, locus_tag=BN171_370011, locus_tag=BN171_370012, locus_tag=BN171_370013, locus_tag=BN171_2470015, locus_tag=BN171_2470014, locus_tag=BN171_360002, locus_t…
spec_33_19	locus_tag=BN166_160011, locus_tag=BN166_160010, locus_tag=BN166_160013, locus_tag=BN166_160012, locus_tag=BN166_2540002, locus_tag=BN166_1560016, locus_tag=BN166_1900007, locus_tag=BN166_1560015, locus_tag=BN166_1900006, locus_tag=BN166_1900008, locus_tag=BN166_770033, locus_tag=BN166_770032, locus_tag=BN166_1530005, locus_tag=BN166_1370009, locus_tag=BN166_1370019, locus_tag=BN166_2110029, locus…
spec_1_87	locus_tag=CdifQCD-6_020200002198, locus_tag=CdifQCD-6_020200005100, locus_tag=CdifQCD-6_020200015856, locus_tag=CdifQCD-6_020200016906, locus_tag=CdifQCD-6_020200004570, locus_tag=CdifQCD-6_020200007997, locus_tag=CdifQCD-6_020200000050, locus_tag=CdifQCD-6_020200015851, locus_tag=CdifQCD-6_020200002303, locus_tag=CdifQCD-6_020200009824, locus_tag=CdifQCD-6_020200007897, locus_tag=CdifQCD-6_02020…
spec_12_2	locus_tag=CD0950, locus_tag=CD3206, locus_tag=CD3150, locus_tag=CD2172, locus_tag=CD0951, locus_tag=CD2171, locus_tag=CD2919, locus_tag=CD0953, locus_tag=CD0954, locus_tag=CD0955, locus_tag=CD0956, locus_tag=CD1107A, locus_tag=CD0020, locus_tag=CD0021, locus_tag=CD0163, locus_tag=CD3149, locus_tag=CD0162, locus_tag=CD0022, locus_tag=CD0161, locus_tag=CD0023, locus_tag=CD0160, locus_tag=CD0359, lo…
spec_33_5	locus_tag=BN166_160011, locus_tag=BN166_160010, locus_tag=BN166_160013, locus_tag=BN166_160012, locus_tag=BN166_2540002, locus_tag=BN166_550001, locus_tag=BN166_1560016, locus_tag=BN166_1900007, locus_tag=BN166_1560015, locus_tag=BN166_1900006, locus_tag=BN166_1900008, locus_tag=BN166_2440001, locus_tag=BN166_770033, locus_tag=BN166_770032, locus_tag=BN166_1370009, locus_tag=BN166_1370019, locus_…
spec_87_27	locus_tag=CdifA_020200010417, locus_tag=CdifA_020200008252, locus_tag=CdifA_020200008832, locus_tag=CdifA_020200010682, locus_tag=CdifA_020200008837, locus_tag=CdifA_020200010512, locus_tag=CdifA_020200008112, locus_tag=CdifA_020200008107, locus_tag=CdifA_020200000882, locus_tag=CdifA_020200013692, locus_tag=CdifA_020200010517, locus_tag=CdifA_020200001007, locus_tag=CdifA_020200000987, locus_tag…
spec_87_33	locus_tag=CdifA_020200010417, locus_tag=CdifA_020200008252, locus_tag=CdifA_020200008832, locus_tag=CdifA_020200010682, locus_tag=CdifA_020200010412, locus_tag=CdifA_020200008837, locus_tag=CdifA_020200010687, locus_tag=CdifA_020200002283, locus_tag=CdifA_020200013692, locus_tag=CdifA_020200001142, locus_tag=CdifA_020200001147, locus_tag=CdifA_020200002278, locus_tag=CdifA_020200000987, locus_tag…
spec_75_126	locus_tag=BN174_1780057, locus_tag=BN174_1780056, locus_tag=BN174_2450039, locus_tag=BN174_2420023, locus_tag=BN174_1780058, locus_tag=BN174_2480005, locus_tag=BN174_2450038, locus_tag=BN174_2450037, locus_tag=BN174_2230009, locus_tag=BN174_120045, locus_tag=BN174_120044, locus_tag=BN174_120043, locus_tag=BN174_120042, locus_tag=BN174_3850001, locus_tag=BN174_320002, locus_tag=BN174_120040, locus…
spec_19_75	locus_tag=BN175_1320019, locus_tag=BN175_180003, locus_tag=BN175_2360002, locus_tag=BN175_1320017, locus_tag=BN175_1320018, locus_tag=BN175_690001, locus_tag=BN175_2400003, locus_tag=BN175_1390017, locus_tag=BN175_1640031, locus_tag=BN175_2730001, locus_tag=BN175_1760022, locus_tag=BN175_2560002, locus_tag=BN175_2560004, locus_tag=BN175_2560003, locus_tag=BN175_550001, locus_tag=BN175_2000026, lo…
spec_33_25	locus_tag=BN166_550001, locus_tag=BN166_1900007, locus_tag=BN166_1560016, locus_tag=BN166_1900006, locus_tag=BN166_1560015, locus_tag=BN166_1900008, locus_tag=BN166_1900001, locus_tag=BN166_300004, locus_tag=BN166_300003, locus_tag=BN166_300002, locus_tag=BN166_300001, locus_tag=BN166_300005, locus_tag=BN166_1560004, locus_tag=BN166_300009, locus_tag=BN166_860002, locus_tag=BN166_860003, locus_ta…
spec_27_36	locus_tag=CD196_0011, locus_tag=CD196_0015, locus_tag=CD196_0016, locus_tag=CD196_0013, locus_tag=CD196_2173, locus_tag=CD196_2662, locus_tag=CD196_0433, locus_tag=CD196_0579, locus_tag=CD196_1949, locus_tag=CD196_1948, locus_tag=CD196_1766, locus_tag=CD196_0633, locus_tag=CD196_2886, locus_tag=CD196_1623, locus_tag=CD196_3211, locus_tag=CD196_3316, locus_tag=CD196_3317, locus_tag=CD196_1553, loc…
spec_12_9	locus_tag=CD0950, locus_tag=CD3150, locus_tag=CD2172, locus_tag=CD0437A, locus_tag=CD2171, locus_tag=CD2919, locus_tag=CD0953, locus_tag=CD0954, locus_tag=CD1107A, locus_tag=CD3149, locus_tag=CD0958, locus_tag=CD3148, locus_tag=CD3147, locus_tag=CD0959, locus_tag=CD3141, locus_tag=CD3144, locus_tag=CD3156B, locus_tag=CD3143, locus_tag=CD3140, locus_tag=CD0945, locus_tag=CD0943, locus_tag=CD3139, …
spec_33_106	locus_tag=BN166_550001, locus_tag=BN166_1900007, locus_tag=BN166_1560016, locus_tag=BN166_1900006, locus_tag=BN166_1560015, locus_tag=BN166_1900008, locus_tag=BN166_2440001, locus_tag=BN166_2440003, locus_tag=BN166_300004, locus_tag=BN166_300003, locus_tag=BN166_300002, locus_tag=BN166_1950001, locus_tag=BN166_1560007, locus_tag=BN166_300005, locus_tag=BN166_300006, locus_tag=BN166_300007, locus_…
spec_126_106	locus_tag=BN165_230020, locus_tag=BN165_230021, locus_tag=BN165_1580009, locus_tag=BN165_1170033, locus_tag=BN165_950001, locus_tag=BN165_1130026, locus_tag=BN165_1710006, locus_tag=BN165_1710009, locus_tag=BN165_230019, locus_tag=BN165_230018, locus_tag=BN165_850001, locus_tag=BN165_230017, locus_tag=BN165_230016, locus_tag=BN165_230015, locus_tag=BN165_230014, locus_tag=BN165_230013, locus_tag=…
spec_36_14	locus_tag=BN176_1700055, locus_tag=BN176_2550008, locus_tag=BN176_1120047, locus_tag=BN176_1360006, locus_tag=BN176_2300009, locus_tag=BN176_1360007, locus_tag=BN176_2360001, locus_tag=BN176_1970016, locus_tag=BN176_3000001, locus_tag=BN176_870001, locus_tag=BN176_1270041, locus_tag=BN176_2160024, locus_tag=BN176_1120034, locus_tag=BN176_1120035, locus_tag=BN176_1120030, locus_tag=BN176_1120031, …
spec_20_1	locus_tag=BN177_340044, locus_tag=BN177_340043, locus_tag=BN177_190189, locus_tag=BN177_190089, locus_tag=BN177_440115, locus_tag=BN177_220009, locus_tag=BN177_590003, locus_tag=BN177_220006, locus_tag=BN177_180065, locus_tag=BN177_220004, locus_tag=BN177_390009, locus_tag=BN177_430004, locus_tag=BN177_350070, locus_tag=BN177_430010, locus_tag=BN177_220011, locus_tag=BN177_120005, locus_tag=BN177…
spec_9_12	locus_tag=BN182_3560004, locus_tag=BN182_1750053, locus_tag=BN182_3560005, locus_tag=BN182_1750052, locus_tag=BN182_3560006, locus_tag=BN182_3560007, locus_tag=BN182_1750054, locus_tag=BN182_1750057, locus_tag=BN182_3560001, locus_tag=BN182_3560002, locus_tag=BN182_3560003, locus_tag=BN182_3560008, locus_tag=BN182_1750051, locus_tag=BN182_740001, locus_tag=BN182_3400001, locus_tag=BN182_740002, l…
spec_20_53	locus_tag=BN177_340044, locus_tag=BN177_340043, locus_tag=BN177_190189, locus_tag=BN177_430004, locus_tag=BN177_280002, locus_tag=BN177_430003, locus_tag=BN177_430010, locus_tag=BN177_190190, locus_tag=BN177_190191, locus_tag=BN177_460115, locus_tag=BN177_490175, locus_tag=BN177_340034, locus_tag=BN177_190091, locus_tag=BN177_580040, locus_tag=BN177_190092, locus_tag=BN177_190096, locus_tag=BN177…
spec_19_25	locus_tag=BN175_1170049, locus_tag=BN175_1320019, locus_tag=BN175_2360002, locus_tag=BN175_1720006, locus_tag=BN175_1320017, locus_tag=BN175_1320018, locus_tag=BN175_1170043, locus_tag=BN175_1390014, locus_tag=BN175_2400003, locus_tag=BN175_1720003, locus_tag=BN175_1670003, locus_tag=BN175_1390017, locus_tag=BN175_1670002, locus_tag=BN175_1640031, locus_tag=BN175_2730001, locus_tag=BN175_2860002,…
spec_12_36	locus_tag=CD3206, locus_tag=CD3150, locus_tag=CD0437A, locus_tag=CD2919, locus_tag=CD2012, locus_tag=CD2013, locus_tag=CD1107A, locus_tag=CD3510, locus_tag=CD3202, locus_tag=CD0756, locus_tag=CD3149, locus_tag=CD1166, locus_tag=CD0958, locus_tag=CD0359, locus_tag=CD3593, locus_tag=CD3148, locus_tag=CD3159, locus_tag=CD3147, locus_tag=CD3141, locus_tag=CD0356, locus_tag=CD0452, locus_tag=CD0358, l…
spec_36_20	locus_tag=BN176_1120040, locus_tag=BN176_1700055, locus_tag=BN176_1360006, locus_tag=BN176_1120047, locus_tag=BN176_1120048, locus_tag=BN176_2300009, locus_tag=BN176_1120045, locus_tag=BN176_1120046, locus_tag=BN176_1120043, locus_tag=BN176_1120044, locus_tag=BN176_1120041, locus_tag=BN176_1360007, locus_tag=BN176_1120042, locus_tag=BN176_2360001, locus_tag=BN176_2390001, locus_tag=BN176_3000001,…
spec_17_53	locus_tag=CF5_100476, locus_tag=CF5_100479, locus_tag=CF5_100477, locus_tag=CF5_100336, locus_tag=CF5_100337, locus_tag=CF5_102017, locus_tag=CF5_100334, locus_tag=CF5_102672, locus_tag=CF5_100526, locus_tag=CF5_100332, locus_tag=CF5_102671, locus_tag=CF5_101335, locus_tag=CF5_102670, locus_tag=CF5_100166, locus_tag=CF5_102203, locus_tag=CF5_102653, locus_tag=CF5_100162, locus_tag=CF5_102654, loc…
spec_106_1	locus_tag=BN187_3270010, locus_tag=BN187_1380022, locus_tag=BN187_2490008, locus_tag=BN187_1430001, locus_tag=BN187_2810017, locus_tag=BN187_3270008, locus_tag=BN187_3260005, locus_tag=BN187_3270007, locus_tag=BN187_3270009, locus_tag=BN187_3430001, locus_tag=BN187_2860032, locus_tag=BN187_2860033, locus_tag=BN187_3360002, locus_tag=BN187_950001, locus_tag=BN187_1370009, locus_tag=BN187_2860028, …
spec_9_75	locus_tag=BN182_3560004, locus_tag=BN182_3560005, locus_tag=BN182_3560006, locus_tag=BN182_3560007, locus_tag=BN182_1750057, locus_tag=BN182_3560001, locus_tag=BN182_3560002, locus_tag=BN182_3560003, locus_tag=BN182_3560008, locus_tag=BN182_3400001, locus_tag=BN182_3400002, locus_tag=BN182_3220005, locus_tag=BN182_3670003, locus_tag=BN182_3220002, locus_tag=BN182_740006, locus_tag=BN182_3670002, …
spec_33_27	locus_tag=BN166_160011, locus_tag=BN166_160010, locus_tag=BN166_160013, locus_tag=BN166_160012, locus_tag=BN166_2540002, locus_tag=BN166_1560013, locus_tag=BN166_1560016, locus_tag=BN166_1900007, locus_tag=BN166_1560015, locus_tag=BN166_1900006, locus_tag=BN166_1900008, locus_tag=BN166_770033, locus_tag=BN166_770032, locus_tag=BN166_1370009, locus_tag=BN166_1370019, locus_tag=BN166_2110029, locus…
spec_126_19	locus_tag=BN165_230020, locus_tag=BN165_1170033, locus_tag=BN165_950001, locus_tag=BN165_950002, locus_tag=BN165_1710006, locus_tag=BN165_1710009, locus_tag=BN165_230018, locus_tag=BN165_230017, locus_tag=BN165_230016, locus_tag=BN165_230014, locus_tag=BN165_230013, locus_tag=BN165_230011, locus_tag=BN165_850009, locus_tag=BN165_1370008, locus_tag=BN165_850007, locus_tag=BN165_1580018, locus_tag=…
spec_25_20	locus_tag=BN181_4390004, locus_tag=BN181_4390003, locus_tag=BN181_4390006, locus_tag=BN181_4390005, locus_tag=BN181_950001, locus_tag=BN181_4390008, locus_tag=BN181_1290016, locus_tag=BN181_4390007, locus_tag=BN181_3470011, locus_tag=BN181_1290017, locus_tag=BN181_1290018, locus_tag=BN181_280001, locus_tag=BN181_4390009, locus_tag=BN181_4300004, locus_tag=BN181_1290019, locus_tag=BN181_2050001, l…
spec_19_5	locus_tag=BN175_1320019, locus_tag=BN175_180004, locus_tag=BN175_2360002, locus_tag=BN175_1320017, locus_tag=BN175_1320018, locus_tag=BN175_1390014, locus_tag=BN175_2400003, locus_tag=BN175_1670003, locus_tag=BN175_1390017, locus_tag=BN175_1670002, locus_tag=BN175_1640031, locus_tag=BN175_2730001, locus_tag=BN175_2860002, locus_tag=BN175_2860001, locus_tag=BN175_1390023, locus_tag=BN175_2560002, …
spec_57_12	locus_tag=BN188_560004, locus_tag=BN188_340004, locus_tag=BN188_1460002, locus_tag=BN188_560005, locus_tag=BN188_2240018, locus_tag=BN188_1610002, locus_tag=BN188_690001, locus_tag=BN188_690002, locus_tag=BN188_1520039, locus_tag=BN188_1290034, locus_tag=BN188_200001, locus_tag=BN188_410001, locus_tag=BN188_930009, locus_tag=BN188_130010, locus_tag=BN188_150007, locus_tag=BN188_1470024, locus_tag…
spec_57_5	locus_tag=BN188_560004, locus_tag=BN188_340001, locus_tag=BN188_340004, locus_tag=BN188_1460002, locus_tag=BN188_560005, locus_tag=BN188_2240018, locus_tag=BN188_220020, locus_tag=BN188_1470018, locus_tag=BN188_1610002, locus_tag=BN188_610001, locus_tag=BN188_1520039, locus_tag=BN188_2250047, locus_tag=BN188_1880028, locus_tag=BN188_200001, locus_tag=BN188_410001, locus_tag=BN188_990010, locus_ta…
spec_577_1	locus_tag=BN169_720325, locus_tag=BN169_860003, locus_tag=BN169_860001, locus_tag=BN169_410026, locus_tag=BN169_300001, locus_tag=BN169_780160, locus_tag=BN169_780161, locus_tag=BN169_780162, locus_tag=BN169_780163, locus_tag=BN169_450005, locus_tag=BN169_780164, locus_tag=BN169_780165, locus_tag=BN169_780166, locus_tag=BN169_780167, locus_tag=BN169_580044, locus_tag=BN169_780168, locus_tag=BN169…
spec_19_126	locus_tag=BN175_180006, locus_tag=BN175_180005, locus_tag=BN175_1320019, locus_tag=BN175_2360002, locus_tag=BN175_1320017, locus_tag=BN175_1320018, locus_tag=BN175_2400003, locus_tag=BN175_1390017, locus_tag=BN175_1640031, locus_tag=BN175_430004, locus_tag=BN175_2860002, locus_tag=BN175_2860001, locus_tag=BN175_180025, locus_tag=BN175_810020, locus_tag=BN175_2200008, locus_tag=BN175_2200006, locu…
spec_57_75	locus_tag=BN188_1310030, locus_tag=BN188_1310031, locus_tag=BN188_1290029, locus_tag=BN188_2240018, locus_tag=BN188_1720083, locus_tag=BN188_1310032, locus_tag=BN188_990010, locus_tag=BN188_150006, locus_tag=BN188_2050008, locus_tag=BN188_150008, locus_tag=BN188_1420002, locus_tag=BN188_1040026, locus_tag=BN188_320015, locus_tag=BN188_2170014, locus_tag=BN188_1310029, locus_tag=BN188_1310028, loc…
spec_14_20	locus_tag=BN180_740001, locus_tag=BN180_50036, locus_tag=BN180_110018, locus_tag=BN180_1670045, locus_tag=BN180_1560008, locus_tag=BN180_740008, locus_tag=BN180_130013, locus_tag=BN180_290002, locus_tag=BN180_1640038, locus_tag=BN180_2350015, locus_tag=BN180_110047, locus_tag=BN180_110001, locus_tag=BN180_1520008, locus_tag=BN180_110004, locus_tag=BN180_110005, locus_tag=BN180_110002, locus_tag=B…
spec_126_25	locus_tag=BN165_1170033, locus_tag=BN165_1170036, locus_tag=BN165_950001, locus_tag=BN165_950002, locus_tag=BN165_1710006, locus_tag=BN165_1710009, locus_tag=BN165_1250009, locus_tag=BN165_230018, locus_tag=BN165_230017, locus_tag=BN165_230016, locus_tag=BN165_230015, locus_tag=BN165_230014, locus_tag=BN165_230013, locus_tag=BN165_1580015, locus_tag=BN165_1370008, locus_tag=BN165_850007, locus_ta…
spec_2_5	locus_tag=BN168_290012, locus_tag=BN168_650002, locus_tag=BN168_390053, locus_tag=BN168_390055, locus_tag=BN168_190008, locus_tag=BN168_390062, locus_tag=BN168_390063, locus_tag=BN168_350010, locus_tag=BN168_190005, locus_tag=BN168_630016, locus_tag=BN168_190004, locus_tag=BN168_630015, locus_tag=BN168_190007, locus_tag=BN168_190006, locus_tag=BN168_190001, locus_tag=BN168_190003, locus_tag=BN168…
spec_36_33	locus_tag=BN176_2550001, locus_tag=BN176_2030013, locus_tag=BN176_1700055, locus_tag=BN176_1120047, locus_tag=BN176_1360006, locus_tag=BN176_2300008, locus_tag=BN176_2300009, locus_tag=BN176_1360003, locus_tag=BN176_2760004, locus_tag=BN176_1120041, locus_tag=BN176_2760002, locus_tag=BN176_1120042, locus_tag=BN176_1360007, locus_tag=BN176_2360001, locus_tag=BN176_1360002, locus_tag=BN176_1970016,…
spec_33_2	locus_tag=BN166_160011, locus_tag=BN166_160010, locus_tag=BN166_160013, locus_tag=BN166_160012, locus_tag=BN166_2540002, locus_tag=BN166_1560016, locus_tag=BN166_1900007, locus_tag=BN166_1560015, locus_tag=BN166_1900006, locus_tag=BN166_1900008, locus_tag=BN166_2440001, locus_tag=BN166_770033, locus_tag=BN166_770032, locus_tag=BN166_2440003, locus_tag=BN166_2440002, locus_tag=BN166_1370009, locus…
spec_5_106	locus_tag=BN171_3590018, locus_tag=BN171_620002, locus_tag=BN171_590007, locus_tag=BN171_590003, locus_tag=BN171_1890004, locus_tag=BN171_2470011, locus_tag=BN171_3260001, locus_tag=BN171_1430035, locus_tag=BN171_4280020, locus_tag=BN171_1020016, locus_tag=BN171_1330019, locus_tag=BN171_2480004, locus_tag=BN171_1590005, locus_tag=BN171_3590027, locus_tag=BN171_1210022, locus_tag=BN171_1210023, lo…
spec_87_126	locus_tag=CdifA_020200010417, locus_tag=CdifA_020200008252, locus_tag=CdifA_020200008832, locus_tag=CdifA_020200010682, locus_tag=CdifA_020200010412, locus_tag=CdifA_020200008837, locus_tag=CdifA_020200010687, locus_tag=CdifA_020200013692, locus_tag=CdifA_020200001142, locus_tag=CdifA_020200001147, locus_tag=CdifA_020200002278, locus_tag=CdifA_020200000987, locus_tag=CdifA_020200008662, locus_tag…
spec_25_33	locus_tag=BN181_3470011, locus_tag=BN181_1550006, locus_tag=BN181_3160001, locus_tag=BN181_3320001, locus_tag=BN181_3400001, locus_tag=BN181_2290001, locus_tag=BN181_1840005, locus_tag=BN181_3610001, locus_tag=BN181_760001, locus_tag=BN181_4120003, locus_tag=BN181_4130010, locus_tag=BN181_4050005, locus_tag=BN181_4050004, locus_tag=BN181_4050003, locus_tag=BN181_4050002, locus_tag=BN181_1770001, …
spec_78_87	locus_tag=CdifQCD-2_020200010499, locus_tag=CdifQCD-2_020200009294, locus_tag=CdifQCD-2_020200015556, locus_tag=CdifQCD-2_020200016226, locus_tag=CdifQCD-2_020200014936, locus_tag=CdifQCD-2_020200005400, locus_tag=CdifQCD-2_020200015696, locus_tag=CdifQCD-2_020200009649, locus_tag=CdifQCD-2_020200006405, locus_tag=CdifQCD-2_020200008027, locus_tag=CdifQCD-2_020200008304, locus_tag=CdifQCD-2_02020…
spec_33_9	locus_tag=BN166_1900007, locus_tag=BN166_1560016, locus_tag=BN166_1900006, locus_tag=BN166_1560015, locus_tag=BN166_1900008, locus_tag=BN166_1560017, locus_tag=BN166_300004, locus_tag=BN166_300002, locus_tag=BN166_300001, locus_tag=BN166_860002, locus_tag=BN166_860003, locus_tag=BN166_300011, locus_tag=BN166_300013, locus_tag=BN166_300015, locus_tag=BN166_300014, locus_tag=BN166_2080001, locus_ta…
spec_106_53	locus_tag=BN187_3270010, locus_tag=BN187_2490008, locus_tag=BN187_1240018, locus_tag=BN187_2800009, locus_tag=BN187_2010013, locus_tag=BN187_3030012, locus_tag=BN187_3270008, locus_tag=BN187_3270007, locus_tag=BN187_3270009, locus_tag=BN187_3430001, locus_tag=BN187_1740006, locus_tag=BN187_2860035, locus_tag=BN187_3360002, locus_tag=BN187_950001, locus_tag=BN187_1600009, locus_tag=BN187_2860028, …
spec_27_2	locus_tag=CD196_2945, locus_tag=CD196_2946, locus_tag=CD196_3422, locus_tag=CD196_2943, locus_tag=CD196_2941, locus_tag=CD196_0623, locus_tag=CD196_0011, locus_tag=CD196_2942, locus_tag=CD196_2940, locus_tag=CD196_0015, locus_tag=CD196_3427, locus_tag=CD196_0016, locus_tag=CD196_0013, locus_tag=CD196_3429, locus_tag=CD196_3424, locus_tag=CD196_2759, locus_tag=CD196_3423, locus_tag=CD196_3426, loc…
spec_14_33	locus_tag=BN180_170028, locus_tag=BN180_170027, locus_tag=BN180_2400019, locus_tag=BN180_1060033, locus_tag=BN180_1300003, locus_tag=BN180_2050004, locus_tag=BN180_2050003, locus_tag=BN180_1300007, locus_tag=BN180_1300006, locus_tag=BN180_1670028, locus_tag=BN180_1300005, locus_tag=BN180_2050002, locus_tag=BN180_1300004, locus_tag=BN180_2050001, locus_tag=BN180_1400038, locus_tag=BN180_1400036, l…
spec_33_57	locus_tag=BN166_160011, locus_tag=BN166_160010, locus_tag=BN166_160013, locus_tag=BN166_160012, locus_tag=BN166_2540002, locus_tag=BN166_550001, locus_tag=BN166_1560016, locus_tag=BN166_1900007, locus_tag=BN166_1560015, locus_tag=BN166_1900006, locus_tag=BN166_1900008, locus_tag=BN166_770033, locus_tag=BN166_770032, locus_tag=BN166_1370009, locus_tag=BN166_2110026, locus_tag=BN166_1370019, locus_…
spec_1_14	locus_tag=CdifQCD-6_020200016906, locus_tag=CdifQCD-6_020200016871, locus_tag=CdifQCD-6_020200007252, locus_tag=CdifQCD-6_020200016731, locus_tag=CdifQCD-6_020200015851, locus_tag=CdifQCD-6_020200000889, locus_tag=CdifQCD-6_020200018156, locus_tag=CdifQCD-6_020200002133, locus_tag=CdifQCD-6_020200019658, locus_tag=CdifQCD-6_020200015896, locus_tag=CdifQCD-6_020200019603, locus_tag=CdifQCD-6_02020…
spec_9_19	locus_tag=BN182_3560004, locus_tag=BN182_3560005, locus_tag=BN182_1520011, locus_tag=BN182_3560006, locus_tag=BN182_1520010, locus_tag=BN182_3560007, locus_tag=BN182_1750057, locus_tag=BN182_3560001, locus_tag=BN182_3560002, locus_tag=BN182_1520014, locus_tag=BN182_3560003, locus_tag=BN182_1520013, locus_tag=BN182_3560008, locus_tag=BN182_3560009, locus_tag=BN182_3400001, locus_tag=BN182_330001, …
spec_5_19	locus_tag=BN171_240016, locus_tag=BN171_1330010, locus_tag=BN171_590003, locus_tag=BN171_2250001, locus_tag=BN171_2470013, locus_tag=BN171_1590008, locus_tag=BN171_2470012, locus_tag=BN171_2470011, locus_tag=BN171_3260001, locus_tag=BN171_2470017, locus_tag=BN171_2470015, locus_tag=BN171_2470014, locus_tag=BN171_360002, locus_tag=BN171_4280020, locus_tag=BN171_360001, locus_tag=BN171_1020016, loc…
spec_27_9	locus_tag=CD196_3420, locus_tag=CD196_2945, locus_tag=CD196_2946, locus_tag=CD196_3422, locus_tag=CD196_2943, locus_tag=CD196_0161, locus_tag=CD196_3421, locus_tag=CD196_2941, locus_tag=CD196_0011, locus_tag=CD196_0163, locus_tag=CD196_2942, locus_tag=CD196_0164, locus_tag=CD196_0165, locus_tag=CD196_2940, locus_tag=CD196_0015, locus_tag=CD196_0167, locus_tag=CD196_3427, locus_tag=CD196_0016, loc…
spec_1_19	locus_tag=CdifQCD-6_020200018701, locus_tag=CdifQCD-6_020200004775, locus_tag=CdifQCD-6_020200015856, locus_tag=CdifQCD-6_020200004675, locus_tag=CdifQCD-6_020200015851, locus_tag=CdifQCD-6_020200017276, locus_tag=CdifQCD-6_020200008072, locus_tag=CdifQCD-6_020200019131, locus_tag=CdifQCD-6_020200015616, locus_tag=CdifQCD-6_020200019603, locus_tag=CdifQCD-6_020200017321, locus_tag=CdifQCD-6_02020…
spec_19_57	locus_tag=BN175_180006, locus_tag=BN175_180005, locus_tag=BN175_1320019, locus_tag=BN175_180004, locus_tag=BN175_180003, locus_tag=BN175_2360002, locus_tag=BN175_1320017, locus_tag=BN175_1320018, locus_tag=BN175_2400004, locus_tag=BN175_2400003, locus_tag=BN175_1390017, locus_tag=BN175_1670002, locus_tag=BN175_1640031, locus_tag=BN175_2730001, locus_tag=BN175_2860002, locus_tag=BN175_2860001, loc…
spec_20_2	locus_tag=BN177_340044, locus_tag=BN177_340043, locus_tag=BN177_580039, locus_tag=BN177_190189, locus_tag=BN177_280009, locus_tag=BN177_280002, locus_tag=BN177_280001, locus_tag=BN177_320106, locus_tag=BN177_320107, locus_tag=BN177_320108, locus_tag=BN177_190190, locus_tag=BN177_190191, locus_tag=BN177_320105, locus_tag=BN177_490175, locus_tag=BN177_340034, locus_tag=BN177_580040, locus_tag=BN177…
spec_9_25	locus_tag=BN182_3560004, locus_tag=BN182_1520012, locus_tag=BN182_3560005, locus_tag=BN182_1520011, locus_tag=BN182_3560006, locus_tag=BN182_1520010, locus_tag=BN182_1750055, locus_tag=BN182_3560007, locus_tag=BN182_1750057, locus_tag=BN182_3560001, locus_tag=BN182_3560002, locus_tag=BN182_3560003, locus_tag=BN182_3560008, locus_tag=BN182_740001, locus_tag=BN182_3400001, locus_tag=BN182_330001, l…
spec_2_36	locus_tag=BN168_290012, locus_tag=BN168_110005, locus_tag=BN168_390058, locus_tag=BN168_390057, locus_tag=BN168_390059, locus_tag=BN168_650002, locus_tag=BN168_390054, locus_tag=BN168_390053, locus_tag=BN168_390056, locus_tag=BN168_390055, locus_tag=BN168_190009, locus_tag=BN168_390060, locus_tag=BN168_190008, locus_tag=BN168_390061, locus_tag=BN168_390063, locus_tag=BN168_350010, locus_tag=BN168…
spec_14_577	locus_tag=BN180_1560009, locus_tag=BN180_1560001, locus_tag=BN180_1150034, locus_tag=BN180_1750082, locus_tag=BN180_2160010, locus_tag=BN180_2160011, locus_tag=BN180_110047, locus_tag=BN180_110001, locus_tag=BN180_2140001, locus_tag=BN180_110004, locus_tag=BN180_2130008, locus_tag=BN180_110005, locus_tag=BN180_110002, locus_tag=BN180_110003, locus_tag=BN180_960035, locus_tag=BN180_110008, locus_t…
spec_577_106	locus_tag=BN169_910019, locus_tag=BN169_720325, locus_tag=BN169_860003, locus_tag=BN169_860001, locus_tag=BN169_860002, locus_tag=BN169_450007, locus_tag=BN169_450005, locus_tag=BN169_930069, locus_tag=BN169_80018, locus_tag=BN169_540034, locus_tag=BN169_540033, locus_tag=BN169_930064, locus_tag=BN169_720318, locus_tag=BN169_900069, locus_tag=BN169_930068, locus_tag=BN169_410036, locus_tag=BN169_…
spec_5_25	locus_tag=BN171_1450010, locus_tag=BN171_1430037, locus_tag=BN171_590007, locus_tag=BN171_280033, locus_tag=BN171_590003, locus_tag=BN171_2250001, locus_tag=BN171_1590008, locus_tag=BN171_3260001, locus_tag=BN171_3100006, locus_tag=BN171_360002, locus_tag=BN171_360001, locus_tag=BN171_1020016, locus_tag=BN171_4280022, locus_tag=BN171_360003, locus_tag=BN171_1590002, locus_tag=BN171_1330019, locus…
spec_20_14	locus_tag=BN177_340044, locus_tag=BN177_340043, locus_tag=BN177_220004, locus_tag=BN177_350198, locus_tag=BN177_390009, locus_tag=BN177_350199, locus_tag=BN177_350070, locus_tag=BN177_120005, locus_tag=BN177_190190, locus_tag=BN177_570126, locus_tag=BN177_460115, locus_tag=BN177_230003, locus_tag=BN177_230004, locus_tag=BN177_490175, locus_tag=BN177_230001, locus_tag=BN177_230002, locus_tag=BN177…
spec_17_126	locus_tag=CF5_100476, locus_tag=CF5_100479, locus_tag=CF5_100477, locus_tag=CF5_100336, locus_tag=CF5_100337, locus_tag=CF5_100334, locus_tag=CF5_102861, locus_tag=CF5_101085, locus_tag=CF5_102866, locus_tag=CF5_101336, locus_tag=CF5_100332, locus_tag=CF5_101335, locus_tag=CF5_101358, locus_tag=CF5_102865, locus_tag=CF5_1185, locus_tag=CF5_101941, locus_tag=CF5_101847, locus_tag=CF5_1182, locus_t…
spec_87_577	locus_tag=CdifA_020200010417, locus_tag=CdifA_020200008252, locus_tag=CdifA_020200008832, locus_tag=CdifA_020200010682, locus_tag=CdifA_020200008837, locus_tag=CdifA_020200010512, locus_tag=CdifA_020200008112, locus_tag=CdifA_020200010687, locus_tag=CdifA_020200013692, locus_tag=CdifA_020200008107, locus_tag=CdifA_020200010517, locus_tag=CdifA_020200002138, locus_tag=CdifA_020200001007, locus_tag…
spec_1_25	locus_tag=CdifQCD-6_020200016906, locus_tag=CdifQCD-6_020200000128, locus_tag=CdifQCD-6_020200010749, locus_tag=CdifQCD-6_020200004575, locus_tag=CdifQCD-6_020200015896, locus_tag=CdifQCD-6_020200012244, locus_tag=CdifQCD-6_020200010689, locus_tag=CdifQCD-6_020200003805, locus_tag=CdifQCD-6_020200019603, locus_tag=CdifQCD-6_020200001943, locus_tag=CdifQCD-6_020200014491, locus_tag=CdifQCD-6_02020…
spec_20_9	locus_tag=BN177_340042, locus_tag=BN177_340041, locus_tag=BN177_340044, locus_tag=BN177_340043, locus_tag=BN177_190189, locus_tag=BN177_340040, locus_tag=BN177_430003, locus_tag=BN177_430010, locus_tag=BN177_190190, locus_tag=BN177_190191, locus_tag=BN177_460115, locus_tag=BN177_460018, locus_tag=BN177_340038, locus_tag=BN177_340039, locus_tag=BN177_490175, locus_tag=BN177_340034, locus_tag=BN177…
spec_577_12	locus_tag=BN169_720325, locus_tag=BN169_860003, locus_tag=BN169_860001, locus_tag=BN169_860002, locus_tag=BN169_300001, locus_tag=BN169_780160, locus_tag=BN169_780161, locus_tag=BN169_450007, locus_tag=BN169_780162, locus_tag=BN169_780163, locus_tag=BN169_450005, locus_tag=BN169_780164, locus_tag=BN169_780165, locus_tag=BN169_780166, locus_tag=BN169_780167, locus_tag=BN169_580044, locus_tag=BN169…
spec_14_2	locus_tag=BN180_1500046, locus_tag=BN180_1740001, locus_tag=BN180_1740002, locus_tag=BN180_170027, locus_tag=BN180_2120018, locus_tag=BN180_1300007, locus_tag=BN180_1300006, locus_tag=BN180_220002, locus_tag=BN180_1300005, locus_tag=BN180_220003, locus_tag=BN180_1300004, locus_tag=BN180_2400017, locus_tag=BN180_1490005, locus_tag=BN180_430001, locus_tag=BN180_430002, locus_tag=BN180_110001, locus…
spec_27_78	locus_tag=CD196_2946, locus_tag=CD196_3422, locus_tag=CD196_2943, locus_tag=CD196_0428, locus_tag=CD196_0429, locus_tag=CD196_2941, locus_tag=CD196_2942, locus_tag=CD196_2940, locus_tag=CD196_3427, locus_tag=CD196_0168, locus_tag=CD196_3424, locus_tag=CD196_3423, locus_tag=CD196_3426, locus_tag=CD196_1824, locus_tag=CD196_0571, locus_tag=CD196_2663, locus_tag=CD196_2662, locus_tag=CD196_0433, loc…
spec_27_87	locus_tag=CD196_2945, locus_tag=CD196_2946, locus_tag=CD196_2271, locus_tag=CD196_2943, locus_tag=CD196_2941, locus_tag=CD196_2942, locus_tag=CD196_2940, locus_tag=CD196_1824, locus_tag=CD196_2662, locus_tag=CD196_1820, locus_tag=CD196_2667, locus_tag=CD196_0433, locus_tag=CD196_3173, locus_tag=CD196_2936, locus_tag=CD196_2954, locus_tag=CD196_0172, locus_tag=CD196_0173, locus_tag=CD196_0171, loc…
spec_126_57	locus_tag=BN165_230020, locus_tag=BN165_1170033, locus_tag=BN165_950001, locus_tag=BN165_1710006, locus_tag=BN165_1710009, locus_tag=BN165_230019, locus_tag=BN165_230018, locus_tag=BN165_230017, locus_tag=BN165_230014, locus_tag=BN165_230013, locus_tag=BN165_1370008, locus_tag=BN165_850007, locus_tag=BN165_2010003, locus_tag=BN165_2010002, locus_tag=BN165_1170027, locus_tag=BN165_1130037, locus_t…
spec_577_75	locus_tag=BN169_720325, locus_tag=BN169_860003, locus_tag=BN169_860001, locus_tag=BN169_860002, locus_tag=BN169_670001, locus_tag=BN169_300001, locus_tag=BN169_450007, locus_tag=BN169_780162, locus_tag=BN169_450005, locus_tag=BN169_720229, locus_tag=BN169_580044, locus_tag=BN169_780168, locus_tag=BN169_720228, locus_tag=BN169_580045, locus_tag=BN169_930069, locus_tag=BN169_240001, locus_tag=BN169…
spec_14_9	locus_tag=BN180_2200015, locus_tag=BN180_2200013, locus_tag=BN180_2200014, locus_tag=BN180_2220017, locus_tag=BN180_2200019, locus_tag=BN180_2200018, locus_tag=BN180_2200017, locus_tag=BN180_2200020, locus_tag=BN180_2200021, locus_tag=BN180_2200022, locus_tag=BN180_2640013, locus_tag=BN180_2640010, locus_tag=BN180_2640011, locus_tag=BN180_2090001, locus_tag=BN180_2640012, locus_tag=BN180_2640009,…
spec_25_14	locus_tag=BN181_4390004, locus_tag=BN181_4390003, locus_tag=BN181_4390006, locus_tag=BN181_4390005, locus_tag=BN181_950001, locus_tag=BN181_4390008, locus_tag=BN181_1290016, locus_tag=BN181_4390007, locus_tag=BN181_1290017, locus_tag=BN181_3470011, locus_tag=BN181_1290018, locus_tag=BN181_280001, locus_tag=BN181_4390009, locus_tag=BN181_2050001, locus_tag=BN181_1290019, locus_tag=BN181_1290012, l…
spec_126_577	locus_tag=BN165_1170033, locus_tag=BN165_950001, locus_tag=BN165_950002, locus_tag=BN165_1710006, locus_tag=BN165_1710005, locus_tag=BN165_1710009, locus_tag=BN165_230018, locus_tag=BN165_230017, locus_tag=BN165_230016, locus_tag=BN165_230015, locus_tag=BN165_230014, locus_tag=BN165_230013, locus_tag=BN165_1370008, locus_tag=BN165_850007, locus_tag=BN165_2010003, locus_tag=BN165_1080052, locus_ta…
spec_57_106	locus_tag=BN188_560004, locus_tag=BN188_1090002, locus_tag=BN188_2240018, locus_tag=BN188_560005, locus_tag=BN188_1170012, locus_tag=BN188_1170010, locus_tag=BN188_2300019, locus_tag=BN188_1040012, locus_tag=BN188_1420009, locus_tag=BN188_150008, locus_tag=BN188_1420002, locus_tag=BN188_1060022, locus_tag=BN188_1720090, locus_tag=BN188_2340002, locus_tag=BN188_1710009, locus_tag=BN188_1290007, lo…
spec_12_87	locus_tag=CD0950, locus_tag=CD1415, locus_tag=CD3150, locus_tag=CD0951, locus_tag=CD0437A, locus_tag=CD3151, locus_tag=CD1293, locus_tag=CD1107A, locus_tag=CD0456, locus_tag=CD0457, locus_tag=CD0163, locus_tag=CD3149, locus_tag=CD0162, locus_tag=CD0161, locus_tag=CD1975, locus_tag=CD0160, locus_tag=CD3156, locus_tag=CD3148, locus_tag=CD3147, locus_tag=CD3152, locus_tag=CD3153, locus_tag=CD3154, l…
spec_12_75	locus_tag=CD3206, locus_tag=CD3150, locus_tag=CD0437A, locus_tag=CD2172, locus_tag=CD2171, locus_tag=CD0953, locus_tag=CD2919, locus_tag=CD0954, locus_tag=CD1107A, locus_tag=CD2464, locus_tag=CD3149, locus_tag=CD3148, locus_tag=CD3147, locus_tag=CD3141, locus_tag=CD3156B, locus_tag=CD3140, locus_tag=CD2182, locus_tag=CD0945, locus_tag=CD0943, locus_tag=CD3625, locus_tag=CD3139, locus_tag=CD3138, …
spec_75_12	locus_tag=BN174_2450039, locus_tag=BN174_1780056, locus_tag=BN174_2420023, locus_tag=BN174_2450038, locus_tag=BN174_2450037, locus_tag=BN174_120042, locus_tag=BN174_3850001, locus_tag=BN174_120040, locus_tag=BN174_320002, locus_tag=BN174_120041, locus_tag=BN174_210003, locus_tag=BN174_4190003, locus_tag=BN174_200020, locus_tag=BN174_3320005, locus_tag=BN174_2540004, locus_tag=BN174_1110003, locus…
spec_126_14	locus_tag=BN165_230021, locus_tag=BN165_1170033, locus_tag=BN165_1170036, locus_tag=BN165_950001, locus_tag=BN165_950002, locus_tag=BN165_1710006, locus_tag=BN165_1710009, locus_tag=BN165_230018, locus_tag=BN165_230017, locus_tag=BN165_230016, locus_tag=BN165_230015, locus_tag=BN165_230014, locus_tag=BN165_230013, locus_tag=BN165_1370008, locus_tag=BN165_850007, locus_tag=BN165_2010003, locus_tag…
spec_78_5	locus_tag=CdifQCD-2_020200012424, locus_tag=CdifQCD-2_020200005400, locus_tag=CdifQCD-2_020200006405, locus_tag=CdifQCD-2_020200012029, locus_tag=CdifQCD-2_020200008359, locus_tag=CdifQCD-2_020200011839, locus_tag=CdifQCD-2_020200011279, locus_tag=CdifQCD-2_020200015591, locus_tag=CdifQCD-2_020200002287, locus_tag=CdifQCD-2_020200003677, locus_tag=CdifQCD-2_020200016581, locus_tag=CdifQCD-2_02020…
spec_53_1	locus_tag=BN183_3830037, locus_tag=BN183_3830036, locus_tag=BN183_3830035, locus_tag=BN183_3830034, locus_tag=BN183_3830033, locus_tag=BN183_3830032, locus_tag=BN183_2560015, locus_tag=BN183_3830031, locus_tag=BN183_3830030, locus_tag=BN183_3240018, locus_tag=BN183_3490002, locus_tag=BN183_3490001, locus_tag=BN183_1850001, locus_tag=BN183_3710002, locus_tag=BN183_3710003, locus_tag=BN183_3710004,…
spec_2_126	locus_tag=BN168_290012, locus_tag=BN168_110005, locus_tag=BN168_290010, locus_tag=BN168_290011, locus_tag=BN168_390058, locus_tag=BN168_390057, locus_tag=BN168_390059, locus_tag=BN168_670138, locus_tag=BN168_650002, locus_tag=BN168_390054, locus_tag=BN168_390053, locus_tag=BN168_390056, locus_tag=BN168_390055, locus_tag=BN168_390060, locus_tag=BN168_190008, locus_tag=BN168_390061, locus_tag=BN168…
spec_17_12	locus_tag=CF5_100476, locus_tag=CF5_100479, locus_tag=CF5_102924, locus_tag=CF5_102923, locus_tag=CF5_100477, locus_tag=CF5_102925, locus_tag=CF5_100336, locus_tag=CF5_100337, locus_tag=CF5_100334, locus_tag=CF5_102922, locus_tag=CF5_100332, locus_tag=CF5_102203, locus_tag=CF5_102653, locus_tag=CF5_100162, locus_tag=CF5_102654, locus_tag=CF5_102205, locus_tag=CF5_102655, locus_tag=CF5_102204, loc…
spec_2_12	locus_tag=BN168_290012, locus_tag=BN168_290010, locus_tag=BN168_290011, locus_tag=BN168_390058, locus_tag=BN168_390057, locus_tag=BN168_390059, locus_tag=BN168_650002, locus_tag=BN168_390054, locus_tag=BN168_390053, locus_tag=BN168_390056, locus_tag=BN168_390055, locus_tag=BN168_390060, locus_tag=BN168_190008, locus_tag=BN168_390061, locus_tag=BN168_390063, locus_tag=BN168_350010, locus_tag=BN168…
spec_78_17	locus_tag=CdifQCD-2_020200009294, locus_tag=CdifQCD-2_020200016226, locus_tag=CdifQCD-2_020200009299, locus_tag=CdifQCD-2_020200015346, locus_tag=CdifQCD-2_020200001267, locus_tag=CdifQCD-2_020200014936, locus_tag=CdifQCD-2_020200015696, locus_tag=CdifQCD-2_020200009649, locus_tag=CdifQCD-2_020200003767, locus_tag=CdifQCD-2_020200014701, locus_tag=CdifQCD-2_020200018216, locus_tag=CdifQCD-2_02020…
spec_78_19	locus_tag=CdifQCD-2_020200005970, locus_tag=CdifQCD-2_020200016226, locus_tag=CdifQCD-2_020200015346, locus_tag=CdifQCD-2_020200014936, locus_tag=CdifQCD-2_020200005400, locus_tag=CdifQCD-2_020200015696, locus_tag=CdifQCD-2_020200005060, locus_tag=CdifQCD-2_020200009649, locus_tag=CdifQCD-2_020200017516, locus_tag=CdifQCD-2_020200005385, locus_tag=CdifQCD-2_020200007632, locus_tag=CdifQCD-2_02020…
spec_17_75	locus_tag=CF5_100521, locus_tag=CF5_100523, locus_tag=CF5_100520, locus_tag=CF5_100529, locus_tag=CF5_102017, locus_tag=CF5_101336, locus_tag=CF5_100526, locus_tag=CF5_102672, locus_tag=CF5_100525, locus_tag=CF5_102671, locus_tag=CF5_100166, locus_tag=CF5_100162, locus_tag=CF5_102205, locus_tag=CF5_1044, locus_tag=CF5_101528, locus_tag=CF5_100924, locus_tag=CF5_102208, locus_tag=CF5_101287, locus…
spec_577_36	locus_tag=BN169_720325, locus_tag=BN169_860003, locus_tag=BN169_860001, locus_tag=BN169_860002, locus_tag=BN169_450007, locus_tag=BN169_450006, locus_tag=BN169_450005, locus_tag=BN169_930069, locus_tag=BN169_540033, locus_tag=BN169_720318, locus_tag=BN169_930068, locus_tag=BN169_880004, locus_tag=BN169_880003, locus_tag=BN169_880002, locus_tag=BN169_850172, locus_tag=BN169_850174, locus_tag=BN169…
spec_27_1	locus_tag=CD196_2945, locus_tag=CD196_2946, locus_tag=CD196_3422, locus_tag=CD196_2943, locus_tag=CD196_2941, locus_tag=CD196_2942, locus_tag=CD196_2896, locus_tag=CD196_2940, locus_tag=CD196_3427, locus_tag=CD196_3424, locus_tag=CD196_3423, locus_tag=CD196_3426, locus_tag=CD196_1824, locus_tag=CD196_2662, locus_tag=CD196_2667, locus_tag=CD196_1239, locus_tag=CD196_2936, locus_tag=CD196_1949, loc…
spec_87_53	locus_tag=CdifA_020200010417, locus_tag=CdifA_020200008252, locus_tag=CdifA_020200008832, locus_tag=CdifA_020200010412, locus_tag=CdifA_020200008837, locus_tag=CdifA_020200008112, locus_tag=CdifA_020200014891, locus_tag=CdifA_020200001938, locus_tag=CdifA_020200000882, locus_tag=CdifA_020200008107, locus_tag=CdifA_020200015801, locus_tag=CdifA_020200014696, locus_tag=CdifA_020200001007, locus_tag…
spec_2_75	locus_tag=BN168_290012, locus_tag=BN168_390058, locus_tag=BN168_390057, locus_tag=BN168_390059, locus_tag=BN168_390054, locus_tag=BN168_390053, locus_tag=BN168_390056, locus_tag=BN168_390055, locus_tag=BN168_390060, locus_tag=BN168_190008, locus_tag=BN168_390061, locus_tag=BN168_390062, locus_tag=BN168_390063, locus_tag=BN168_350010, locus_tag=BN168_190005, locus_tag=BN168_630016, locus_tag=BN168…
spec_577_2	locus_tag=BN169_720325, locus_tag=BN169_850165, locus_tag=BN169_860003, locus_tag=BN169_860001, locus_tag=BN169_860002, locus_tag=BN169_450005, locus_tag=BN169_930069, locus_tag=BN169_540033, locus_tag=BN169_720318, locus_tag=BN169_930068, locus_tag=BN169_160038, locus_tag=BN169_910024, locus_tag=BN169_850174, locus_tag=BN169_910025, locus_tag=BN169_910026, locus_tag=BN169_80005, locus_tag=BN169_…
spec_75_2	locus_tag=BN174_2420023, locus_tag=BN174_1050001, locus_tag=BN174_3850001, locus_tag=BN174_120040, locus_tag=BN174_2300001, locus_tag=BN174_320002, locus_tag=BN174_2480011, locus_tag=BN174_250001, locus_tag=BN174_210003, locus_tag=BN174_1780062, locus_tag=BN174_3320001, locus_tag=BN174_4190003, locus_tag=BN174_3320002, locus_tag=BN174_3320003, locus_tag=BN174_200020, locus_tag=BN174_3320004, locu…
spec_36_78	locus_tag=BN176_2550001, locus_tag=BN176_1120040, locus_tag=BN176_1700055, locus_tag=BN176_1120047, locus_tag=BN176_1360006, locus_tag=BN176_1120048, locus_tag=BN176_2300009, locus_tag=BN176_1120045, locus_tag=BN176_1120046, locus_tag=BN176_1360003, locus_tag=BN176_1120043, locus_tag=BN176_1120044, locus_tag=BN176_1120041, locus_tag=BN176_2160017, locus_tag=BN176_2760002, locus_tag=BN176_1120042,…
spec_9_57	locus_tag=BN182_3560004, locus_tag=BN182_1750053, locus_tag=BN182_3560005, locus_tag=BN182_1520011, locus_tag=BN182_1750052, locus_tag=BN182_3560006, locus_tag=BN182_1520010, locus_tag=BN182_3560007, locus_tag=BN182_1750054, locus_tag=BN182_1750057, locus_tag=BN182_3560001, locus_tag=BN182_3560002, locus_tag=BN182_1520014, locus_tag=BN182_3560003, locus_tag=BN182_1520013, locus_tag=BN182_3560008,…
spec_1_106	locus_tag=CdifQCD-6_020200004925, locus_tag=CdifQCD-6_020200004870, locus_tag=CdifQCD-6_020200005852, locus_tag=CdifQCD-6_020200008317, locus_tag=CdifQCD-6_020200018361, locus_tag=CdifQCD-6_020200004575, locus_tag=CdifQCD-6_020200014181, locus_tag=CdifQCD-6_020200019131, locus_tag=CdifQCD-6_020200005195, locus_tag=CdifQCD-6_020200004485, locus_tag=CdifQCD-6_020200014496, locus_tag=CdifQCD-6_02020…
spec_5_17	locus_tag=BN171_590005, locus_tag=BN171_620002, locus_tag=BN171_590006, locus_tag=BN171_620001, locus_tag=BN171_590003, locus_tag=BN171_2470013, locus_tag=BN171_2250001, locus_tag=BN171_2470012, locus_tag=BN171_1590008, locus_tag=BN171_2470011, locus_tag=BN171_1430032, locus_tag=BN171_2470010, locus_tag=BN171_1430031, locus_tag=BN171_3260001, locus_tag=BN171_2470017, locus_tag=BN171_2470015, locu…
spec_75_36	locus_tag=BN174_150021, locus_tag=BN174_1270013, locus_tag=BN174_1270012, locus_tag=BN174_1270011, locus_tag=BN174_1270010, locus_tag=BN174_1270017, locus_tag=BN174_1270016, locus_tag=BN174_1270015, locus_tag=BN174_1270014, locus_tag=BN174_2480004, locus_tag=BN174_1270019, locus_tag=BN174_3390002, locus_tag=BN174_1270018, locus_tag=BN174_3270002, locus_tag=BN174_3270001, locus_tag=BN174_3270003, …
spec_5_57	locus_tag=BN171_590007, locus_tag=BN171_590003, locus_tag=BN171_2250001, locus_tag=BN171_2470011, locus_tag=BN171_1890004, locus_tag=BN171_3260001, locus_tag=BN171_1430033, locus_tag=BN171_360002, locus_tag=BN171_4280020, locus_tag=BN171_360001, locus_tag=BN171_360003, locus_tag=BN171_1330019, locus_tag=BN171_1210022, locus_tag=BN171_1210023, locus_tag=BN171_550002, locus_tag=BN171_2110002, locus…
spec_78_25	locus_tag=CdifQCD-2_020200008404, locus_tag=CdifQCD-2_020200010664, locus_tag=CdifQCD-2_020200003722, locus_tag=CdifQCD-2_020200006340, locus_tag=CdifQCD-2_020200005400, locus_tag=CdifQCD-2_020200014321, locus_tag=CdifQCD-2_020200011064, locus_tag=CdifQCD-2_020200006405, locus_tag=CdifQCD-2_020200000631, locus_tag=CdifQCD-2_020200004017, locus_tag=CdifQCD-2_020200014326, locus_tag=CdifQCD-2_02020…
spec_1_57	locus_tag=CdifQCD-6_020200004925, locus_tag=CdifQCD-6_020200003243, locus_tag=CdifQCD-6_020200015856, locus_tag=CdifQCD-6_020200016906, locus_tag=CdifQCD-6_020200003248, locus_tag=CdifQCD-6_020200015851, locus_tag=CdifQCD-6_020200017276, locus_tag=CdifQCD-6_020200019131, locus_tag=CdifQCD-6_020200019658, locus_tag=CdifQCD-6_020200016366, locus_tag=CdifQCD-6_020200019603, locus_tag=CdifQCD-6_02020…
spec_577_9	locus_tag=BN169_720325, locus_tag=BN169_860003, locus_tag=BN169_860001, locus_tag=BN169_860002, locus_tag=BN169_450007, locus_tag=BN169_450006, locus_tag=BN169_450005, locus_tag=BN169_930069, locus_tag=BN169_540034, locus_tag=BN169_540033, locus_tag=BN169_720318, locus_tag=BN169_930068, locus_tag=BN169_880004, locus_tag=BN169_880003, locus_tag=BN169_880002, locus_tag=BN169_80005, locus_tag=BN169_…
spec_14_106	locus_tag=BN180_2200015, locus_tag=BN180_2030010, locus_tag=BN180_2200013, locus_tag=BN180_2200014, locus_tag=BN180_2200011, locus_tag=BN180_1640018, locus_tag=BN180_2470032, locus_tag=BN180_2470039, locus_tag=BN180_2470038, locus_tag=BN180_1670028, locus_tag=BN180_1640016, locus_tag=BN180_2200017, locus_tag=BN180_2090006, locus_tag=BN180_2090008, locus_tag=BN180_2090009, locus_tag=BN180_300010, …
spec_75_9	locus_tag=BN174_1780056, locus_tag=BN174_2420023, locus_tag=BN174_120042, locus_tag=BN174_3850001, locus_tag=BN174_320002, locus_tag=BN174_120040, locus_tag=BN174_120041, locus_tag=BN174_210003, locus_tag=BN174_120039, locus_tag=BN174_120036, locus_tag=BN174_120035, locus_tag=BN174_120037, locus_tag=BN174_1780060, locus_tag=BN174_120032, locus_tag=BN174_120031, locus_tag=BN174_120034, locus_tag=B…
spec_25_5	locus_tag=BN181_950001, locus_tag=BN181_3470011, locus_tag=BN181_4390007, locus_tag=BN181_4390009, locus_tag=BN181_570003, locus_tag=BN181_2810005, locus_tag=BN181_70039, locus_tag=BN181_1550006, locus_tag=BN181_1520010, locus_tag=BN181_910005, locus_tag=BN181_3160001, locus_tag=BN181_2460002, locus_tag=BN181_1520007, locus_tag=BN181_1520008, locus_tag=BN181_1520009, locus_tag=BN181_3320001, locu…
spec_53_17	locus_tag=BN183_3830037, locus_tag=BN183_3600002, locus_tag=BN183_3830036, locus_tag=BN183_3830035, locus_tag=BN183_3830034, locus_tag=BN183_3830033, locus_tag=BN183_3830032, locus_tag=BN183_2560015, locus_tag=BN183_3830031, locus_tag=BN183_3830030, locus_tag=BN183_1410012, locus_tag=BN183_3240018, locus_tag=BN183_3490002, locus_tag=BN183_3490001, locus_tag=BN183_3710002, locus_tag=BN183_1850001,…
spec_57_36	locus_tag=BN188_1310030, locus_tag=BN188_1310031, locus_tag=BN188_10009, locus_tag=BN188_2240018, locus_tag=BN188_1720083, locus_tag=BN188_1290034, locus_tag=BN188_1310032, locus_tag=BN188_1720081, locus_tag=BN188_150002, locus_tag=BN188_150003, locus_tag=BN188_150001, locus_tag=BN188_150006, locus_tag=BN188_2050008, locus_tag=BN188_150008, locus_tag=BN188_1420002, locus_tag=BN188_320015, locus_t…
spec_53_36	locus_tag=BN183_3830037, locus_tag=BN183_3600002, locus_tag=BN183_3830036, locus_tag=BN183_3830035, locus_tag=BN183_3830034, locus_tag=BN183_3830033, locus_tag=BN183_3830032, locus_tag=BN183_2560015, locus_tag=BN183_3830031, locus_tag=BN183_3830030, locus_tag=BN183_2240002, locus_tag=BN183_1410012, locus_tag=BN183_3490002, locus_tag=BN183_3240018, locus_tag=BN183_3490001, locus_tag=BN183_3710002,…
spec_9_5	locus_tag=BN182_1520012, locus_tag=BN182_3560005, locus_tag=BN182_3560006, locus_tag=BN182_3560007, locus_tag=BN182_3560001, locus_tag=BN182_1750056, locus_tag=BN182_1520014, locus_tag=BN182_1520013, locus_tag=BN182_3560008, locus_tag=BN182_3400001, locus_tag=BN182_3220005, locus_tag=BN182_3400002, locus_tag=BN182_3670003, locus_tag=BN182_3580001, locus_tag=BN182_3670002, locus_tag=BN182_3220001,…
spec_106_14	locus_tag=BN187_3270010, locus_tag=BN187_2490008, locus_tag=BN187_1430001, locus_tag=BN187_2810012, locus_tag=BN187_2810011, locus_tag=BN187_2120015, locus_tag=BN187_3260004, locus_tag=BN187_3260005, locus_tag=BN187_3260006, locus_tag=BN187_3260007, locus_tag=BN187_3260001, locus_tag=BN187_3260002, locus_tag=BN187_3430001, locus_tag=BN187_3260003, locus_tag=BN187_1740008, locus_tag=BN187_700001, …
spec_12_1	locus_tag=CD3150, locus_tag=CD0437A, locus_tag=CD3151, locus_tag=CD2919, locus_tag=CD1412, locus_tag=CD3387, locus_tag=CD1107A, locus_tag=CD0605, locus_tag=CD0608, locus_tag=CD0911, locus_tag=CD0456, locus_tag=CD0457, locus_tag=CD0163, locus_tag=CD3149, locus_tag=CD0160, locus_tag=CD3454, locus_tag=CD0958, locus_tag=CD1786, locus_tag=CD3148, locus_tag=CD3147, locus_tag=CD3152, locus_tag=CD3105, l…
spec_75_5	locus_tag=BN174_1780056, locus_tag=BN174_2420023, locus_tag=BN174_3850001, locus_tag=BN174_120040, locus_tag=BN174_320002, locus_tag=BN174_1300005, locus_tag=BN174_2480017, locus_tag=BN174_2230012, locus_tag=BN174_210003, locus_tag=BN174_1780062, locus_tag=BN174_200020, locus_tag=BN174_1660017, locus_tag=BN174_1990007, locus_tag=BN174_3320005, locus_tag=BN174_200021, locus_tag=BN174_2540004, locu…
spec_87_17	locus_tag=CdifA_020200010417, locus_tag=CdifA_020200008252, locus_tag=CdifA_020200008832, locus_tag=CdifA_020200010682, locus_tag=CdifA_020200010412, locus_tag=CdifA_020200008837, locus_tag=CdifA_020200010512, locus_tag=CdifA_020200010687, locus_tag=CdifA_020200001938, locus_tag=CdifA_020200013692, locus_tag=CdifA_020200000882, locus_tag=CdifA_020200008107, locus_tag=CdifA_020200010517, locus_tag…
spec_2_87	locus_tag=BN168_290012, locus_tag=BN168_110005, locus_tag=BN168_390058, locus_tag=BN168_390057, locus_tag=BN168_390059, locus_tag=BN168_650002, locus_tag=BN168_390054, locus_tag=BN168_390053, locus_tag=BN168_390056, locus_tag=BN168_390060, locus_tag=BN168_190008, locus_tag=BN168_390061, locus_tag=BN168_390062, locus_tag=BN168_390063, locus_tag=BN168_350010, locus_tag=BN168_190005, locus_tag=BN168…
spec_27_19	locus_tag=CD196_2945, locus_tag=CD196_2946, locus_tag=CD196_2943, locus_tag=CD196_2941, locus_tag=CD196_2942, locus_tag=CD196_2940, locus_tag=CD196_0015, locus_tag=CD196_0016, locus_tag=CD196_0169, locus_tag=CD196_0013, locus_tag=CD196_2173, locus_tag=CD196_2362, locus_tag=CD196_0433, locus_tag=CD196_3411, locus_tag=CD196_2954, locus_tag=CD196_1411, locus_tag=CD196_0172, locus_tag=CD196_1550, loc…
spec_1_2	locus_tag=CdifQCD-6_020200010924, locus_tag=CdifQCD-6_020200019034, locus_tag=CdifQCD-6_020200016906, locus_tag=CdifQCD-6_020200008072, locus_tag=CdifQCD-6_020200019131, locus_tag=CdifQCD-6_020200010929, locus_tag=CdifQCD-6_020200015896, locus_tag=CdifQCD-6_020200001778, locus_tag=CdifQCD-6_020200008644, locus_tag=CdifQCD-6_020200019603, locus_tag=CdifQCD-6_020200007617, locus_tag=CdifQCD-6_02020…
spec_36_53	locus_tag=BN176_1120040, locus_tag=BN176_1700055, locus_tag=BN176_1120047, locus_tag=BN176_1360006, locus_tag=BN176_2300009, locus_tag=BN176_1120045, locus_tag=BN176_1120043, locus_tag=BN176_1120044, locus_tag=BN176_1120041, locus_tag=BN176_1120042, locus_tag=BN176_1360007, locus_tag=BN176_2360001, locus_tag=BN176_3000001, locus_tag=BN176_870001, locus_tag=BN176_1270042, locus_tag=BN176_1270041, …
spec_27_126	locus_tag=CD196_2946, locus_tag=CD196_3422, locus_tag=CD196_2943, locus_tag=CD196_0428, locus_tag=CD196_3421, locus_tag=CD196_0429, locus_tag=CD196_2941, locus_tag=CD196_2942, locus_tag=CD196_2940, locus_tag=CD196_3427, locus_tag=CD196_0016, locus_tag=CD196_0168, locus_tag=CD196_3429, locus_tag=CD196_3424, locus_tag=CD196_3423, locus_tag=CD196_3426, locus_tag=CD196_1824, locus_tag=CD196_0571, loc…
spec_106_126	locus_tag=BN187_2810012, locus_tag=BN187_2810011, locus_tag=BN187_2120017, locus_tag=BN187_2800007, locus_tag=BN187_2800008, locus_tag=BN187_2800005, locus_tag=BN187_2800006, locus_tag=BN187_2800009, locus_tag=BN187_2010013, locus_tag=BN187_3260004, locus_tag=BN187_3260005, locus_tag=BN187_3260006, locus_tag=BN187_3260007, locus_tag=BN187_3260001, locus_tag=BN187_2530007, locus_tag=BN187_3260002,…
spec_36_27	locus_tag=BN176_2640022, locus_tag=BN176_3070004, locus_tag=BN176_1270051, locus_tag=BN176_1700055, locus_tag=BN176_1270050, locus_tag=BN176_2520007, locus_tag=BN176_2300009, locus_tag=BN176_2160017, locus_tag=BN176_2760002, locus_tag=BN176_2360001, locus_tag=BN176_750002, locus_tag=BN176_1970016, locus_tag=BN176_1240001, locus_tag=BN176_1270048, locus_tag=BN176_2390001, locus_tag=BN176_300001, l…
spec_1_78	locus_tag=CdifQCD-6_020200002198, locus_tag=CdifQCD-6_020200001443, locus_tag=CdifQCD-6_020200007717, locus_tag=CdifQCD-6_020200002303, locus_tag=CdifQCD-6_020200008072, locus_tag=CdifQCD-6_020200009719, locus_tag=CdifQCD-6_020200002193, locus_tag=CdifQCD-6_020200013364, locus_tag=CdifQCD-6_020200014351, locus_tag=CdifQCD-6_020200009714, locus_tag=CdifQCD-6_020200007617, locus_tag=CdifQCD-6_02020…
spec_27_25	locus_tag=CD196_3420, locus_tag=CD196_2945, locus_tag=CD196_2946, locus_tag=CD196_2943, locus_tag=CD196_3421, locus_tag=CD196_2941, locus_tag=CD196_2942, locus_tag=CD196_3170, locus_tag=CD196_2940, locus_tag=CD196_0015, locus_tag=CD196_0168, locus_tag=CD196_0016, locus_tag=CD196_0013, locus_tag=CD196_0014, locus_tag=CD196_3279, locus_tag=CD196_1824, locus_tag=CD196_2568, locus_tag=CD196_2667, loc…
spec_20_36	locus_tag=BN177_340044, locus_tag=BN177_340043, locus_tag=BN177_190190, locus_tag=BN177_190191, locus_tag=BN177_460115, locus_tag=BN177_490175, locus_tag=BN177_340034, locus_tag=BN177_580040, locus_tag=BN177_190092, locus_tag=BN177_460011, locus_tag=BN177_190096, locus_tag=BN177_460031, locus_tag=BN177_190093, locus_tag=BN177_190197, locus_tag=BN177_190196, locus_tag=BN177_190195, locus_tag=BN177…
spec_87_5	locus_tag=CdifA_020200010417, locus_tag=CdifA_020200008252, locus_tag=CdifA_020200008832, locus_tag=CdifA_020200010412, locus_tag=CdifA_020200008837, locus_tag=CdifA_020200015161, locus_tag=CdifA_020200014891, locus_tag=CdifA_020200001938, locus_tag=CdifA_020200000882, locus_tag=CdifA_020200008107, locus_tag=CdifA_020200001007, locus_tag=CdifA_020200000987, locus_tag=CdifA_020200008662, locus_tag…
spec_12_19	locus_tag=CD0950, locus_tag=CD3206, locus_tag=CD3150, locus_tag=CD0951, locus_tag=CD0437A, locus_tag=CD3151, locus_tag=CD2919, locus_tag=CD0953, locus_tag=CD0954, locus_tag=CD0955, locus_tag=CD0956, locus_tag=CD0752, locus_tag=CD1107A, locus_tag=CD0163, locus_tag=CD1583A, locus_tag=CD3149, locus_tag=CD0162, locus_tag=CD0161, locus_tag=CD0160, locus_tag=CD3156, locus_tag=CD0359, locus_tag=CD0958, …
spec_25_53	locus_tag=BN181_4390004, locus_tag=BN181_4390003, locus_tag=BN181_4390006, locus_tag=BN181_4390005, locus_tag=BN181_4390008, locus_tag=BN181_950001, locus_tag=BN181_3470011, locus_tag=BN181_4390007, locus_tag=BN181_4390009, locus_tag=BN181_3640003, locus_tag=BN181_4390002, locus_tag=BN181_4390001, locus_tag=BN181_570003, locus_tag=BN181_3640008, locus_tag=BN181_3640009, locus_tag=BN181_3640006, l…
spec_1_9	locus_tag=CdifQCD-6_020200004925, locus_tag=CdifQCD-6_020200010924, locus_tag=CdifQCD-6_020200004570, locus_tag=CdifQCD-6_020200004675, locus_tag=CdifQCD-6_020200004670, locus_tag=CdifQCD-6_020200004575, locus_tag=CdifQCD-6_020200000624, locus_tag=CdifQCD-6_020200010929, locus_tag=CdifQCD-6_020200004400, locus_tag=CdifQCD-6_020200004825, locus_tag=CdifQCD-6_020200013364, locus_tag=CdifQCD-6_02020…
spec_17_36	locus_tag=CF5_101336, locus_tag=CF5_1185, locus_tag=CF5_100162, locus_tag=CF5_102205, locus_tag=CF5_101528, locus_tag=CF5_101945, locus_tag=CF5_101294, locus_tag=CF5_1030, locus_tag=CF5_101488, locus_tag=CF5_101487, locus_tag=CF5_100155, locus_tag=CF5_102684, locus_tag=CF5_102685, locus_tag=CF5_1101, locus_tag=CF5_1104, locus_tag=CF5_1103, locus_tag=CF5_1020, locus_tag=CF5_103073, locus_tag=CF5_1…
spec_12_106	locus_tag=CD0950, locus_tag=CD3150, locus_tag=CD0951, locus_tag=CD0437A, locus_tag=CD1307A, locus_tag=CD2919, locus_tag=CD0953, locus_tag=CD0954, locus_tag=CD0955, locus_tag=CD1293, locus_tag=CD0956, locus_tag=CD1294, locus_tag=CD2676, locus_tag=CD1107A, locus_tag=CD3149, locus_tag=CD0546, locus_tag=CD0958, locus_tag=CD3148, locus_tag=CD3147, locus_tag=CD0959, locus_tag=CD3156B, locus_tag=CD0236,…
spec_20_577	locus_tag=BN177_220004, locus_tag=BN177_350198, locus_tag=BN177_350199, locus_tag=BN177_200048, locus_tag=BN177_350070, locus_tag=BN177_570121, locus_tag=BN177_220011, locus_tag=BN177_120005, locus_tag=BN177_190190, locus_tag=BN177_570126, locus_tag=BN177_460115, locus_tag=BN177_230003, locus_tag=BN177_230004, locus_tag=BN177_490175, locus_tag=BN177_230001, locus_tag=BN177_230002, locus_tag=BN177…
spec_33_20	locus_tag=BN166_160011, locus_tag=BN166_160010, locus_tag=BN166_160013, locus_tag=BN166_160012, locus_tag=BN166_2540002, locus_tag=BN166_550001, locus_tag=BN166_1560016, locus_tag=BN166_1900007, locus_tag=BN166_1560015, locus_tag=BN166_1900006, locus_tag=BN166_1900008, locus_tag=BN166_2440001, locus_tag=BN166_770033, locus_tag=BN166_770032, locus_tag=BN166_2440003, locus_tag=BN166_2440002, locus_…
spec_14_53	locus_tag=BN180_2200015, locus_tag=BN180_2200013, locus_tag=BN180_140033, locus_tag=BN180_1830003, locus_tag=BN180_2200014, locus_tag=BN180_2030011, locus_tag=BN180_1370023, locus_tag=BN180_1370024, locus_tag=BN180_1370026, locus_tag=BN180_1370027, locus_tag=BN180_1560008, locus_tag=BN180_1560009, locus_tag=BN180_2380042, locus_tag=BN180_2380040, locus_tag=BN180_1370020, locus_tag=BN180_1280009, …
spec_53_106	locus_tag=BN183_3600002, locus_tag=BN183_3830037, locus_tag=BN183_3600003, locus_tag=BN183_3830036, locus_tag=BN183_3830035, locus_tag=BN183_3830034, locus_tag=BN183_3830033, locus_tag=BN183_3830032, locus_tag=BN183_3830031, locus_tag=BN183_3600001, locus_tag=BN183_3830030, locus_tag=BN183_1310019, locus_tag=BN183_1310012, locus_tag=BN183_830007, locus_tag=BN183_3830038, locus_tag=BN183_3830039, …
spec_12_25	locus_tag=CD2467, locus_tag=CD3512, locus_tag=CD0437A, locus_tag=CD1417, locus_tag=CD0750, locus_tag=CD2460, locus_tag=CD0753, locus_tag=CD2461, locus_tag=CD1107A, locus_tag=CD1559, locus_tag=CD0759, locus_tag=CD0456, locus_tag=CD2264, locus_tag=CD0457, locus_tag=CD1973, locus_tag=CD1781, locus_tag=CD3004, locus_tag=CD0958, locus_tag=CD2168, locus_tag=CD3159, locus_tag=CD0452, locus_tag=CD1020, l…
spec_33_17	locus_tag=BN166_160011, locus_tag=BN166_160010, locus_tag=BN166_160013, locus_tag=BN166_160012, locus_tag=BN166_2540002, locus_tag=BN166_1560016, locus_tag=BN166_1900007, locus_tag=BN166_1560015, locus_tag=BN166_1900006, locus_tag=BN166_1900008, locus_tag=BN166_770033, locus_tag=BN166_770032, locus_tag=BN166_1370009, locus_tag=BN166_2110026, locus_tag=BN166_1370019, locus_tag=BN166_2110029, locus…
spec_78_57	locus_tag=CdifQCD-2_020200005400, locus_tag=CdifQCD-2_020200016221, locus_tag=CdifQCD-2_020200018316, locus_tag=CdifQCD-2_020200006405, locus_tag=CdifQCD-2_020200009419, locus_tag=CdifQCD-2_020200009219, locus_tag=CdifQCD-2_020200015591, locus_tag=CdifQCD-2_020200003677, locus_tag=CdifQCD-2_020200002287, locus_tag=CdifQCD-2_020200016581, locus_tag=CdifQCD-2_020200015641, locus_tag=CdifQCD-2_02020…
spec_36_1	locus_tag=BN176_1700055, locus_tag=BN176_1120047, locus_tag=BN176_1360006, locus_tag=BN176_2300009, locus_tag=BN176_1360007, locus_tag=BN176_3000001, locus_tag=BN176_1270041, locus_tag=BN176_2160024, locus_tag=BN176_1120035, locus_tag=BN176_1120030, locus_tag=BN176_1670024, locus_tag=BN176_1670023, locus_tag=BN176_2160021, locus_tag=BN176_2170004, locus_tag=BN176_340005, locus_tag=BN176_2850002, …
spec_20_78	locus_tag=BN177_280006, locus_tag=BN177_280007, locus_tag=BN177_280005, locus_tag=BN177_340043, locus_tag=BN177_190087, locus_tag=BN177_280008, locus_tag=BN177_430009, locus_tag=BN177_280002, locus_tag=BN177_430003, locus_tag=BN177_280001, locus_tag=BN177_320106, locus_tag=BN177_320107, locus_tag=BN177_320108, locus_tag=BN177_190191, locus_tag=BN177_320105, locus_tag=BN177_490175, locus_tag=BN177…
spec_19_20	locus_tag=BN175_1320019, locus_tag=BN175_2360002, locus_tag=BN175_1320017, locus_tag=BN175_1320018, locus_tag=BN175_2400003, locus_tag=BN175_1670003, locus_tag=BN175_1390017, locus_tag=BN175_1670002, locus_tag=BN175_1640031, locus_tag=BN175_2730001, locus_tag=BN175_2860002, locus_tag=BN175_2860001, locus_tag=BN175_2560002, locus_tag=BN175_2560004, locus_tag=BN175_2560003, locus_tag=BN175_550001, …
spec_19_14	locus_tag=BN175_1320019, locus_tag=BN175_2360002, locus_tag=BN175_1320017, locus_tag=BN175_1320018, locus_tag=BN175_1390014, locus_tag=BN175_2400003, locus_tag=BN175_1670003, locus_tag=BN175_1390017, locus_tag=BN175_1670002, locus_tag=BN175_1640031, locus_tag=BN175_2730001, locus_tag=BN175_2560002, locus_tag=BN175_2560004, locus_tag=BN175_2560003, locus_tag=BN175_550001, locus_tag=BN175_2000020, …
spec_25_78	locus_tag=BN181_4390004, locus_tag=BN181_4390003, locus_tag=BN181_4390006, locus_tag=BN181_4390005, locus_tag=BN181_950001, locus_tag=BN181_4390007, locus_tag=BN181_3470011, locus_tag=BN181_4390009, locus_tag=BN181_4300004, locus_tag=BN181_3640003, locus_tag=BN181_4390002, locus_tag=BN181_1920022, locus_tag=BN181_1920021, locus_tag=BN181_3640008, locus_tag=BN181_1920024, locus_tag=BN181_3640009, …
spec_577_87	locus_tag=BN169_720325, locus_tag=BN169_860003, locus_tag=BN169_850166, locus_tag=BN169_860001, locus_tag=BN169_860002, locus_tag=BN169_450005, locus_tag=BN169_410021, locus_tag=BN169_930069, locus_tag=BN169_80015, locus_tag=BN169_540033, locus_tag=BN169_720318, locus_tag=BN169_930068, locus_tag=BN169_880004, locus_tag=BN169_880003, locus_tag=BN169_880002, locus_tag=BN169_80005, locus_tag=BN169_8…
spec_25_126	locus_tag=BN181_4390004, locus_tag=BN181_4390003, locus_tag=BN181_4390006, locus_tag=BN181_4390005, locus_tag=BN181_950001, locus_tag=BN181_4390007, locus_tag=BN181_3470011, locus_tag=BN181_4390009, locus_tag=BN181_4300004, locus_tag=BN181_3640003, locus_tag=BN181_4390002, locus_tag=BN181_1920022, locus_tag=BN181_1920021, locus_tag=BN181_3640008, locus_tag=BN181_1920024, locus_tag=BN181_3640009, …
spec_106_36	locus_tag=BN187_3270010, locus_tag=BN187_2490008, locus_tag=BN187_860004, locus_tag=BN187_420002, locus_tag=BN187_3270008, locus_tag=BN187_3270007, locus_tag=BN187_3260006, locus_tag=BN187_3270009, locus_tag=BN187_3430001, locus_tag=BN187_2000004, locus_tag=BN187_70033, locus_tag=BN187_3360002, locus_tag=BN187_2860028, locus_tag=BN187_1600009, locus_tag=BN187_2090017, locus_tag=BN187_2470038, loc…
spec_17_577	locus_tag=CF5_102190, locus_tag=CF5_100336, locus_tag=CF5_100337, locus_tag=CF5_100334, locus_tag=CF5_100332, locus_tag=CF5_101336, locus_tag=CF5_101335, locus_tag=CF5_1185, locus_tag=CF5_101495, locus_tag=CF5_101493, locus_tag=CF5_102990, locus_tag=CF5_101488, locus_tag=CF5_101487, locus_tag=CF5_100797, locus_tag=CF5_1178, locus_tag=CF5_102479, locus_tag=CF5_102470, locus_tag=CF5_102472, locus_t…
spec_1_27	locus_tag=CdifQCD-6_020200018701, locus_tag=CdifQCD-6_020200010064, locus_tag=CdifQCD-6_020200003248, locus_tag=CdifQCD-6_020200015851, locus_tag=CdifQCD-6_020200017276, locus_tag=CdifQCD-6_020200003188, locus_tag=CdifQCD-6_020200019131, locus_tag=CdifQCD-6_020200015616, locus_tag=CdifQCD-6_020200019658, locus_tag=CdifQCD-6_020200019603, locus_tag=CdifQCD-6_020200017321, locus_tag=CdifQCD-6_02020…
spec_75_87	locus_tag=BN174_1780056, locus_tag=BN174_120052, locus_tag=BN174_2420023, locus_tag=BN174_2480005, locus_tag=BN174_1050001, locus_tag=BN174_1780050, locus_tag=BN174_3850001, locus_tag=BN174_1510001, locus_tag=BN174_320001, locus_tag=BN174_320002, locus_tag=BN174_120040, locus_tag=BN174_2300001, locus_tag=BN174_320003, locus_tag=BN174_1510002, locus_tag=BN174_320004, locus_tag=BN174_320005, locus_…
spec_126_20	locus_tag=BN165_1170033, locus_tag=BN165_1170036, locus_tag=BN165_950001, locus_tag=BN165_1130026, locus_tag=BN165_950002, locus_tag=BN165_1710006, locus_tag=BN165_1710009, locus_tag=BN165_230018, locus_tag=BN165_230017, locus_tag=BN165_230014, locus_tag=BN165_1370008, locus_tag=BN165_850007, locus_tag=BN165_2010002, locus_tag=BN165_1130039, locus_tag=BN165_1170027, locus_tag=BN165_1170026, locus…
spec_19_33	locus_tag=BN175_180006, locus_tag=BN175_180005, locus_tag=BN175_1320019, locus_tag=BN175_180001, locus_tag=BN175_2360002, locus_tag=BN175_1320017, locus_tag=BN175_1320018, locus_tag=BN175_2400003, locus_tag=BN175_1390017, locus_tag=BN175_1640031, locus_tag=BN175_430004, locus_tag=BN175_1640025, locus_tag=BN175_2860002, locus_tag=BN175_2860001, locus_tag=BN175_180026, locus_tag=BN175_810020, locus…
spec_126_78	locus_tag=BN165_1040034, locus_tag=BN165_1040031, locus_tag=BN165_1040057, locus_tag=BN165_1040055, locus_tag=BN165_1040035, locus_tag=BN165_1040036, locus_tag=BN165_1040053, locus_tag=BN165_1040052, locus_tag=BN165_1040050, locus_tag=BN165_1710006, locus_tag=BN165_1040070, locus_tag=BN165_1040095, locus_tag=BN165_230016, locus_tag=BN165_230013, locus_tag=BN165_860070, locus_tag=BN165_1040040, lo…
spec_9_14	locus_tag=BN182_3560004, locus_tag=BN182_1520012, locus_tag=BN182_3560005, locus_tag=BN182_1520011, locus_tag=BN182_3560006, locus_tag=BN182_1520010, locus_tag=BN182_3560007, locus_tag=BN182_1750057, locus_tag=BN182_3560001, locus_tag=BN182_3560002, locus_tag=BN182_3560003, locus_tag=BN182_3560008, locus_tag=BN182_330001, locus_tag=BN182_3400001, locus_tag=BN182_3220005, locus_tag=BN182_3400002, …
spec_27_57	locus_tag=CD196_3420, locus_tag=CD196_2945, locus_tag=CD196_2946, locus_tag=CD196_2943, locus_tag=CD196_3421, locus_tag=CD196_2941, locus_tag=CD196_2942, locus_tag=CD196_2940, locus_tag=CD196_0015, locus_tag=CD196_0016, locus_tag=CD196_0013, locus_tag=CD196_0169, locus_tag=CD196_2173, locus_tag=CD196_1824, locus_tag=CD196_2662, locus_tag=CD196_2667, locus_tag=CD196_0579, locus_tag=CD196_2936, loc…
spec_5_1	locus_tag=BN171_590007, locus_tag=BN171_590003, locus_tag=BN171_2470011, locus_tag=BN171_1430033, locus_tag=BN171_3590027, locus_tag=BN171_1210020, locus_tag=BN171_1210021, locus_tag=BN171_2780001, locus_tag=BN171_2220021, locus_tag=BN171_550008, locus_tag=BN171_2220023, locus_tag=BN171_3590025, locus_tag=BN171_2220022, locus_tag=BN171_3590026, locus_tag=BN171_2220024, locus_tag=BN171_970002, loc…
spec_57_87	locus_tag=BN188_560004, locus_tag=BN188_1310030, locus_tag=BN188_560001, locus_tag=BN188_560005, locus_tag=BN188_2240018, locus_tag=BN188_1720081, locus_tag=BN188_1040022, locus_tag=BN188_1420002, locus_tag=BN188_650001, locus_tag=BN188_1060022, locus_tag=BN188_2340002, locus_tag=BN188_1290007, locus_tag=BN188_1420010, locus_tag=BN188_150018, locus_tag=BN188_2340005, locus_tag=BN188_2340004, locu…
spec_20_27	locus_tag=BN177_340044, locus_tag=BN177_340043, locus_tag=BN177_430003, locus_tag=BN177_190191, locus_tag=BN177_460115, locus_tag=BN177_490174, locus_tag=BN177_490175, locus_tag=BN177_340034, locus_tag=BN177_580040, locus_tag=BN177_190096, locus_tag=BN177_460031, locus_tag=BN177_190197, locus_tag=BN177_190196, locus_tag=BN177_190195, locus_tag=BN177_320119, locus_tag=BN177_340028, locus_tag=BN177…
spec_2_19	locus_tag=BN168_290012, locus_tag=BN168_110005, locus_tag=BN168_390058, locus_tag=BN168_390057, locus_tag=BN168_390054, locus_tag=BN168_390056, locus_tag=BN168_390060, locus_tag=BN168_190008, locus_tag=BN168_390061, locus_tag=BN168_390062, locus_tag=BN168_390063, locus_tag=BN168_350010, locus_tag=BN168_190005, locus_tag=BN168_630016, locus_tag=BN168_190004, locus_tag=BN168_630015, locus_tag=BN168…
spec_53_87	locus_tag=BN183_3830037, locus_tag=BN183_3830036, locus_tag=BN183_3830035, locus_tag=BN183_3830034, locus_tag=BN183_3830033, locus_tag=BN183_3830032, locus_tag=BN183_2560015, locus_tag=BN183_3830031, locus_tag=BN183_3830030, locus_tag=BN183_2240002, locus_tag=BN183_3490002, locus_tag=BN183_3240018, locus_tag=BN183_3490001, locus_tag=BN183_1850001, locus_tag=BN183_3710003, locus_tag=BN183_1310019,…
spec_33_1	locus_tag=BN166_160011, locus_tag=BN166_160010, locus_tag=BN166_160013, locus_tag=BN166_160012, locus_tag=BN166_2540002, locus_tag=BN166_1560016, locus_tag=BN166_1900007, locus_tag=BN166_1560015, locus_tag=BN166_1900006, locus_tag=BN166_1900008, locus_tag=BN166_770033, locus_tag=BN166_770032, locus_tag=BN166_1370009, locus_tag=BN166_1370019, locus_tag=BN166_2110029, locus_tag=BN166_300004, locus_…
spec_57_14	locus_tag=BN188_560004, locus_tag=BN188_1460002, locus_tag=BN188_560005, locus_tag=BN188_2240018, locus_tag=BN188_1610002, locus_tag=BN188_1520039, locus_tag=BN188_1290034, locus_tag=BN188_200001, locus_tag=BN188_410001, locus_tag=BN188_930009, locus_tag=BN188_130010, locus_tag=BN188_1470024, locus_tag=BN188_150007, locus_tag=BN188_1920043, locus_tag=BN188_1470027, locus_tag=BN188_150008, locus_t…
spec_126_33	locus_tag=BN165_1070007, locus_tag=BN165_410004, locus_tag=BN165_690047, locus_tag=BN165_230018, locus_tag=BN165_230017, locus_tag=BN165_230016, locus_tag=BN165_1070012, locus_tag=BN165_1070013, locus_tag=BN165_230014, locus_tag=BN165_2060002, locus_tag=BN165_1370006, locus_tag=BN165_2010003, locus_tag=BN165_2010002, locus_tag=BN165_350034, locus_tag=BN165_410001, locus_tag=BN165_410002, locus_ta…
spec_12_57	locus_tag=CD0950, locus_tag=CD3150, locus_tag=CD0951, locus_tag=CD0437A, locus_tag=CD2919, locus_tag=CD0953, locus_tag=CD0750, locus_tag=CD1412, locus_tag=CD0954, locus_tag=CD0955, locus_tag=CD0956, locus_tag=CD1107A, locus_tag=CD0163, locus_tag=CD3149, locus_tag=CD0162, locus_tag=CD0161, locus_tag=CD0160, locus_tag=CD0958, locus_tag=CD3593, locus_tag=CD3148, locus_tag=CD3147, locus_tag=CD0959, l…
spec_2_25	locus_tag=BN168_290012, locus_tag=BN168_290010, locus_tag=BN168_290011, locus_tag=BN168_390058, locus_tag=BN168_390057, locus_tag=BN168_390059, locus_tag=BN168_650002, locus_tag=BN168_390054, locus_tag=BN168_390053, locus_tag=BN168_390056, locus_tag=BN168_390060, locus_tag=BN168_190008, locus_tag=BN168_390061, locus_tag=BN168_390063, locus_tag=BN168_350010, locus_tag=BN168_190005, locus_tag=BN168…
spec_78_12	locus_tag=CdifQCD-2_020200015556, locus_tag=CdifQCD-2_020200009294, locus_tag=CdifQCD-2_020200005970, locus_tag=CdifQCD-2_020200008549, locus_tag=CdifQCD-2_020200001267, locus_tag=CdifQCD-2_020200014936, locus_tag=CdifQCD-2_020200005400, locus_tag=CdifQCD-2_020200015696, locus_tag=CdifQCD-2_020200009649, locus_tag=CdifQCD-2_020200006405, locus_tag=CdifQCD-2_020200017516, locus_tag=CdifQCD-2_02020…
spec_25_27	locus_tag=BN181_4390004, locus_tag=BN181_4390003, locus_tag=BN181_4390006, locus_tag=BN181_4390005, locus_tag=BN181_950001, locus_tag=BN181_4390008, locus_tag=BN181_4390007, locus_tag=BN181_4390009, locus_tag=BN181_4300004, locus_tag=BN181_4390002, locus_tag=BN181_4390001, locus_tag=BN181_570003, locus_tag=BN181_4300002, locus_tag=BN181_4300003, locus_tag=BN181_2810005, locus_tag=BN181_4300001, l…
spec_9_20	locus_tag=BN182_3560004, locus_tag=BN182_1520012, locus_tag=BN182_3560005, locus_tag=BN182_1520011, locus_tag=BN182_3560006, locus_tag=BN182_1520010, locus_tag=BN182_60001, locus_tag=BN182_3560007, locus_tag=BN182_60002, locus_tag=BN182_1520016, locus_tag=BN182_1750057, locus_tag=BN182_60003, locus_tag=BN182_3560001, locus_tag=BN182_1520015, locus_tag=BN182_60004, locus_tag=BN182_3560002, locus_t…
spec_5_20	locus_tag=BN171_1150001, locus_tag=BN171_590007, locus_tag=BN171_590006, locus_tag=BN171_2250001, locus_tag=BN171_1590008, locus_tag=BN171_2470011, locus_tag=BN171_3260001, locus_tag=BN171_2470015, locus_tag=BN171_2470014, locus_tag=BN171_360002, locus_tag=BN171_360001, locus_tag=BN171_360003, locus_tag=BN171_10009, locus_tag=BN171_1210022, locus_tag=BN171_2980001, locus_tag=BN171_1210023, locus_…
spec_78_75	locus_tag=CdifQCD-2_020200009839, locus_tag=CdifQCD-2_020200016226, locus_tag=CdifQCD-2_020200015041, locus_tag=CdifQCD-2_020200005400, locus_tag=CdifQCD-2_020200014701, locus_tag=CdifQCD-2_020200002692, locus_tag=CdifQCD-2_020200002997, locus_tag=CdifQCD-2_020200014706, locus_tag=CdifQCD-2_020200015591, locus_tag=CdifQCD-2_020200016581, locus_tag=CdifQCD-2_020200015641, locus_tag=CdifQCD-2_02020…
spec_1_20	locus_tag=CdifQCD-6_020200019034, locus_tag=CdifQCD-6_020200016906, locus_tag=CdifQCD-6_020200000108, locus_tag=CdifQCD-6_020200015851, locus_tag=CdifQCD-6_020200000624, locus_tag=CdifQCD-6_020200019131, locus_tag=CdifQCD-6_020200001113, locus_tag=CdifQCD-6_020200019658, locus_tag=CdifQCD-6_020200015896, locus_tag=CdifQCD-6_020200000098, locus_tag=CdifQCD-6_020200019603, locus_tag=CdifQCD-6_02020…
spec_20_87	locus_tag=BN177_340044, locus_tag=BN177_340043, locus_tag=BN177_280005, locus_tag=BN177_190089, locus_tag=BN177_430004, locus_tag=BN177_430003, locus_tag=BN177_430005, locus_tag=BN177_430010, locus_tag=BN177_460113, locus_tag=BN177_190190, locus_tag=BN177_430012, locus_tag=BN177_430013, locus_tag=BN177_440091, locus_tag=BN177_460115, locus_tag=BN177_490174, locus_tag=BN177_490175, locus_tag=BN177…
spec_78_126	locus_tag=CdifQCD-2_020200004284, locus_tag=CdifQCD-2_020200004815, locus_tag=CdifQCD-2_020200016221, locus_tag=CdifQCD-2_020200006932, locus_tag=CdifQCD-2_020200008002
spec_5_12	locus_tag=BN171_620002, locus_tag=BN171_210028, locus_tag=BN171_210027, locus_tag=BN171_590003, locus_tag=BN171_210029, locus_tag=BN171_1590008, locus_tag=BN171_2470011, locus_tag=BN171_3260001, locus_tag=BN171_1020016, locus_tag=BN171_550002, locus_tag=BN171_2110002, locus_tag=BN171_1210020, locus_tag=BN171_1210021, locus_tag=BN171_550007, locus_tag=BN171_2780001, locus_tag=BN171_4030001, locus_…
spec_17_87	locus_tag=CF5_101006, locus_tag=CF5_102720, locus_tag=CF5_101661, locus_tag=CF5_100336, locus_tag=CF5_100337, locus_tag=CF5_100334, locus_tag=CF5_102866, locus_tag=CF5_102672, locus_tag=CF5_100332, locus_tag=CF5_100526, locus_tag=CF5_101143, locus_tag=CF5_101520, locus_tag=CF5_101495, locus_tag=CF5_101493, locus_tag=CF5_101491, locus_tag=CF5_100828, locus_tag=CF5_101488, locus_tag=CF5_101487, loc…
spec_126_27	locus_tag=BN165_230020, locus_tag=BN165_1170034, locus_tag=BN165_1170033, locus_tag=BN165_1170036, locus_tag=BN165_950001, locus_tag=BN165_950002, locus_tag=BN165_1710006, locus_tag=BN165_1710004, locus_tag=BN165_1710009, locus_tag=BN165_230019, locus_tag=BN165_230018, locus_tag=BN165_230017, locus_tag=BN165_230016, locus_tag=BN165_230014, locus_tag=BN165_230013, locus_tag=BN165_230011, locus_tag…
spec_19_1	locus_tag=BN175_1320019, locus_tag=BN175_2360002, locus_tag=BN175_1320017, locus_tag=BN175_1320018, locus_tag=BN175_2400003, locus_tag=BN175_1390019, locus_tag=BN175_1390017, locus_tag=BN175_1670002, locus_tag=BN175_1640031, locus_tag=BN175_2730001, locus_tag=BN175_2860002, locus_tag=BN175_2860001, locus_tag=BN175_2560002, locus_tag=BN175_2560004, locus_tag=BN175_2560003, locus_tag=BN175_550001, …
spec_106_78	locus_tag=BN187_2810012, locus_tag=BN187_2810011, locus_tag=BN187_2120017, locus_tag=BN187_2800007, locus_tag=BN187_2800008, locus_tag=BN187_2800006, locus_tag=BN187_2800009, locus_tag=BN187_3260004, locus_tag=BN187_3260005, locus_tag=BN187_3260006, locus_tag=BN187_3260007, locus_tag=BN187_2530007, locus_tag=BN187_3260001, locus_tag=BN187_3260002, locus_tag=BN187_3260003, locus_tag=BN187_2860032,…
spec_57_1	locus_tag=BN188_560004, locus_tag=BN188_1460002, locus_tag=BN188_560005, locus_tag=BN188_2240018, locus_tag=BN188_1610002, locus_tag=BN188_610001, locus_tag=BN188_1520039, locus_tag=BN188_200001, locus_tag=BN188_410001, locus_tag=BN188_930009, locus_tag=BN188_130010, locus_tag=BN188_1470024, locus_tag=BN188_1420002, locus_tag=BN188_750004, locus_tag=BN188_320015, locus_tag=BN188_2370001, locus_ta…
spec_5_75	locus_tag=BN171_1330010, locus_tag=BN171_1330013, locus_tag=BN171_2220030, locus_tag=BN171_590003, locus_tag=BN171_2220031, locus_tag=BN171_2250001, locus_tag=BN171_2470013, locus_tag=BN171_1590008, locus_tag=BN171_2470012, locus_tag=BN171_2470011, locus_tag=BN171_3260001, locus_tag=BN171_2470017, locus_tag=BN171_2470015, locus_tag=BN171_4280020, locus_tag=BN171_1020016, locus_tag=BN171_4280022, …
spec_36_106	locus_tag=BN176_1270057, locus_tag=BN176_1270056, locus_tag=BN176_1120040, locus_tag=BN176_1700055, locus_tag=BN176_1360006, locus_tag=BN176_1120047, locus_tag=BN176_2300008, locus_tag=BN176_1120048, locus_tag=BN176_2300009, locus_tag=BN176_1120045, locus_tag=BN176_1120046, locus_tag=BN176_1120043, locus_tag=BN176_1120044, locus_tag=BN176_2760004, locus_tag=BN176_1120041, locus_tag=BN176_1360007,…
spec_53_12	locus_tag=BN183_3600002, locus_tag=BN183_3830037, locus_tag=BN183_3830036, locus_tag=BN183_3830035, locus_tag=BN183_3830034, locus_tag=BN183_3830033, locus_tag=BN183_2560015, locus_tag=BN183_3830032, locus_tag=BN183_3830031, locus_tag=BN183_3830030, locus_tag=BN183_3240018, locus_tag=BN183_3490002, locus_tag=BN183_3490001, locus_tag=BN183_1850001, locus_tag=BN183_3710002, locus_tag=BN183_3710003,…
spec_9_33	locus_tag=BN182_1750053, locus_tag=BN182_3560005, locus_tag=BN182_1750052, locus_tag=BN182_3560006, locus_tag=BN182_1750055, locus_tag=BN182_3560007, locus_tag=BN182_1750054, locus_tag=BN182_1750057, locus_tag=BN182_3560001, locus_tag=BN182_3560002, locus_tag=BN182_3560003, locus_tag=BN182_3560008, locus_tag=BN182_1750051, locus_tag=BN182_1750050, locus_tag=BN182_330001, locus_tag=BN182_3400001, …
spec_2_1	locus_tag=BN168_290012, locus_tag=BN168_390058, locus_tag=BN168_390057, locus_tag=BN168_390059, locus_tag=BN168_390054, locus_tag=BN168_390056, locus_tag=BN168_390060, locus_tag=BN168_630012, locus_tag=BN168_390061, locus_tag=BN168_190008, locus_tag=BN168_390063, locus_tag=BN168_350010, locus_tag=BN168_190005, locus_tag=BN168_630016, locus_tag=BN168_190004, locus_tag=BN168_630015, locus_tag=BN168…
spec_17_5	locus_tag=CF5_101080, locus_tag=CF5_102927, locus_tag=CF5_102190, locus_tag=CF5_100336, locus_tag=CF5_100337, locus_tag=CF5_102017, locus_tag=CF5_100334, locus_tag=CF5_100332, locus_tag=CF5_100166, locus_tag=CF5_100623, locus_tag=CF5_101520, locus_tag=CF5_1185, locus_tag=CF5_102653, locus_tag=CF5_100162, locus_tag=CF5_102654, locus_tag=CF5_102656, locus_tag=CF5_102657, locus_tag=CF5_102658, locus…
spec_5_33	locus_tag=BN171_2680010, locus_tag=BN171_620002, locus_tag=BN171_590005, locus_tag=BN171_620001, locus_tag=BN171_590003, locus_tag=BN171_2250001, locus_tag=BN171_2470013, locus_tag=BN171_1590008, locus_tag=BN171_2470012, locus_tag=BN171_2470011, locus_tag=BN171_3260001, locus_tag=BN171_2470010, locus_tag=BN171_370011, locus_tag=BN171_2470017, locus_tag=BN171_370012, locus_tag=BN171_1430033, locus…
spec_1_33	locus_tag=CdifQCD-6_020200002198, locus_tag=CdifQCD-6_020200009589, locus_tag=CdifQCD-6_020200012889, locus_tag=CdifQCD-6_020200004925, locus_tag=CdifQCD-6_020200001443, locus_tag=CdifQCD-6_020200009584, locus_tag=CdifQCD-6_020200007717, locus_tag=CdifQCD-6_020200002303, locus_tag=CdifQCD-6_020200008072, locus_tag=CdifQCD-6_020200009719, locus_tag=CdifQCD-6_020200002193, locus_tag=CdifQCD-6_02020…
spec_126_2	locus_tag=BN165_1170033, locus_tag=BN165_950001, locus_tag=BN165_950002, locus_tag=BN165_1710006, locus_tag=BN165_1710004, locus_tag=BN165_1710009, locus_tag=BN165_230018, locus_tag=BN165_230017, locus_tag=BN165_230016, locus_tag=BN165_230014, locus_tag=BN165_1370008, locus_tag=BN165_850007, locus_tag=BN165_1580018, locus_tag=BN165_2010003, locus_tag=BN165_1080051, locus_tag=BN165_2010002, locus_…
spec_53_75	locus_tag=BN183_2560015, locus_tag=BN183_3830031, locus_tag=BN183_3830030, locus_tag=BN183_2240002, locus_tag=BN183_1410012, locus_tag=BN183_3240018, locus_tag=BN183_3490001, locus_tag=BN183_3710002, locus_tag=BN183_1850001, locus_tag=BN183_3710003, locus_tag=BN183_1310019, locus_tag=BN183_3710004, locus_tag=BN183_1850004, locus_tag=BN183_340032, locus_tag=BN183_340031, locus_tag=BN183_3570006, l…
spec_577_19	locus_tag=BN169_720325, locus_tag=BN169_860003, locus_tag=BN169_860001, locus_tag=BN169_860002, locus_tag=BN169_450007, locus_tag=BN169_450005, locus_tag=BN169_930069, locus_tag=BN169_540033, locus_tag=BN169_720318, locus_tag=BN169_930068, locus_tag=BN169_880004, locus_tag=BN169_880003, locus_tag=BN169_880002, locus_tag=BN169_850174, locus_tag=BN169_80005, locus_tag=BN169_80006, locus_tag=BN169_8…
spec_87_36	locus_tag=CdifA_020200010417, locus_tag=CdifA_020200008832, locus_tag=CdifA_020200008252, locus_tag=CdifA_020200010682, locus_tag=CdifA_020200010412, locus_tag=CdifA_020200008837, locus_tag=CdifA_020200010687, locus_tag=CdifA_020200013692, locus_tag=CdifA_020200008662, locus_tag=CdifA_020200000987, locus_tag=CdifA_020200013697, locus_tag=CdifA_020200008247, locus_tag=CdifA_020200000982, locus_tag…
spec_27_577	locus_tag=CD196_2945, locus_tag=CD196_2946, locus_tag=CD196_2943, locus_tag=CD196_0011, locus_tag=CD196_2941, locus_tag=CD196_0012, locus_tag=CD196_2942, locus_tag=CD196_2940, locus_tag=CD196_0016, locus_tag=CD196_0013, locus_tag=CD196_0169, locus_tag=CD196_0014, locus_tag=CD196_2173, locus_tag=CD196_1824, locus_tag=CD196_2662, locus_tag=CD196_2560, locus_tag=CD196_1949, locus_tag=CD196_1948, loc…
spec_75_19	locus_tag=BN174_150021, locus_tag=BN174_1270013, locus_tag=BN174_490002, locus_tag=BN174_1270012, locus_tag=BN174_1270010, locus_tag=BN174_1270017, locus_tag=BN174_1270016, locus_tag=BN174_1270015, locus_tag=BN174_1270014, locus_tag=BN174_1270019, locus_tag=BN174_3390002, locus_tag=BN174_1270018, locus_tag=BN174_3270002, locus_tag=BN174_3270001, locus_tag=BN174_3270003, locus_tag=BN174_4310003, l…
spec_27_17	locus_tag=CD196_2945, locus_tag=CD196_2946, locus_tag=CD196_3422, locus_tag=CD196_2943, locus_tag=CD196_0623, locus_tag=CD196_2941, locus_tag=CD196_2942, locus_tag=CD196_2940, locus_tag=CD196_3427, locus_tag=CD196_3424, locus_tag=CD196_3423, locus_tag=CD196_3426, locus_tag=CD196_2936, locus_tag=CD196_3411, locus_tag=CD196_0172, locus_tag=CD196_1550, locus_tag=CD196_2954, locus_tag=CD196_3410, loc…
spec_9_126	locus_tag=BN182_1750053, locus_tag=BN182_3560004, locus_tag=BN182_1750052, locus_tag=BN182_3560005, locus_tag=BN182_3560006, locus_tag=BN182_1750054, locus_tag=BN182_3560007, locus_tag=BN182_60002, locus_tag=BN182_1750057, locus_tag=BN182_3560001, locus_tag=BN182_3560002, locus_tag=BN182_3560003, locus_tag=BN182_3560008, locus_tag=BN182_3560009, locus_tag=BN182_1750051, locus_tag=BN182_3400001, l…
spec_87_12	locus_tag=CdifA_020200010417, locus_tag=CdifA_020200008252, locus_tag=CdifA_020200008832, locus_tag=CdifA_020200010412, locus_tag=CdifA_020200008837, locus_tag=CdifA_020200014891, locus_tag=CdifA_020200000882, locus_tag=CdifA_020200008107, locus_tag=CdifA_020200015801, locus_tag=CdifA_020200002138, locus_tag=CdifA_020200001007, locus_tag=CdifA_020200015806, locus_tag=CdifA_020200000987, locus_tag…
spec_126_9	locus_tag=BN165_230020, locus_tag=BN165_230021, locus_tag=BN165_950001, locus_tag=BN165_1710006, locus_tag=BN165_1710009, locus_tag=BN165_230019, locus_tag=BN165_230016, locus_tag=BN165_230015, locus_tag=BN165_230012, locus_tag=BN165_230011, locus_tag=BN165_230029, locus_tag=BN165_230010, locus_tag=BN165_230008, locus_tag=BN165_230003, locus_tag=BN165_230002, locus_tag=BN165_230005, locus_tag=BN1…
spec_14_78	locus_tag=BN180_170027, locus_tag=BN180_2030010, locus_tag=BN180_2030011, locus_tag=BN180_1060033, locus_tag=BN180_1130028, locus_tag=BN180_2220017, locus_tag=BN180_2220016, locus_tag=BN180_160007, locus_tag=BN180_540001, locus_tag=BN180_2220015, locus_tag=BN180_2220013, locus_tag=BN180_1300003, locus_tag=BN180_2050004, locus_tag=BN180_2220014, locus_tag=BN180_2050003, locus_tag=BN180_2470039, lo…
spec_577_25	locus_tag=BN169_720325, locus_tag=BN169_860003, locus_tag=BN169_540029, locus_tag=BN169_860001, locus_tag=BN169_860002, locus_tag=BN169_450007, locus_tag=BN169_450005, locus_tag=BN169_930069, locus_tag=BN169_540034, locus_tag=BN169_540033, locus_tag=BN169_720318, locus_tag=BN169_930068, locus_tag=BN169_80011, locus_tag=BN169_80005, locus_tag=BN169_80006, locus_tag=BN169_80003, locus_tag=BN169_800…
spec_577_14	locus_tag=BN169_720325, locus_tag=BN169_860003, locus_tag=BN169_860001, locus_tag=BN169_860002, locus_tag=BN169_300001, locus_tag=BN169_780160, locus_tag=BN169_780161, locus_tag=BN169_780162, locus_tag=BN169_450005, locus_tag=BN169_780163, locus_tag=BN169_780164, locus_tag=BN169_780165, locus_tag=BN169_780166, locus_tag=BN169_780167, locus_tag=BN169_580044, locus_tag=BN169_780168, locus_tag=BN169…
spec_2_57	locus_tag=BN168_290012, locus_tag=BN168_390058, locus_tag=BN168_390057, locus_tag=BN168_390059, locus_tag=BN168_650002, locus_tag=BN168_390054, locus_tag=BN168_390053, locus_tag=BN168_390056, locus_tag=BN168_390060, locus_tag=BN168_190008, locus_tag=BN168_390061, locus_tag=BN168_390062, locus_tag=BN168_390063, locus_tag=BN168_350010, locus_tag=BN168_190005, locus_tag=BN168_630016, locus_tag=BN168…
spec_106_87	locus_tag=BN187_1430001, locus_tag=BN187_2490008, locus_tag=BN187_2510019, locus_tag=BN187_2810012, locus_tag=BN187_1770021, locus_tag=BN187_2810011, locus_tag=BN187_420002, locus_tag=BN187_1770026, locus_tag=BN187_1100001, locus_tag=BN187_50009, locus_tag=BN187_2010013, locus_tag=BN187_3260004, locus_tag=BN187_3260005, locus_tag=BN187_3260006, locus_tag=BN187_3260007, locus_tag=BN187_3060004, lo…
spec_87_75	locus_tag=CdifA_020200010417, locus_tag=CdifA_020200008832, locus_tag=CdifA_020200008252, locus_tag=CdifA_020200010682, locus_tag=CdifA_020200010412, locus_tag=CdifA_020200008837, locus_tag=CdifA_020200010687, locus_tag=CdifA_020200013692, locus_tag=CdifA_020200008662, locus_tag=CdifA_020200000987, locus_tag=CdifA_020200013697, locus_tag=CdifA_020200008247, locus_tag=CdifA_020200000982, locus_tag…
spec_75_25	locus_tag=BN174_1780056, locus_tag=BN174_2420023, locus_tag=BN174_2070006, locus_tag=BN174_2070007, locus_tag=BN174_1920001, locus_tag=BN174_120042, locus_tag=BN174_3850001, locus_tag=BN174_320002, locus_tag=BN174_120040, locus_tag=BN174_120041, locus_tag=BN174_1600002, locus_tag=BN174_210003, locus_tag=BN174_120037, locus_tag=BN174_2070013, locus_tag=BN174_4190003, locus_tag=BN174_3320003, locus…
spec_57_19	locus_tag=BN188_1310030, locus_tag=BN188_1310031, locus_tag=BN188_2240018, locus_tag=BN188_1720083, locus_tag=BN188_1290034, locus_tag=BN188_1310032, locus_tag=BN188_150003, locus_tag=BN188_1420009, locus_tag=BN188_2050008, locus_tag=BN188_150008, locus_tag=BN188_1420002, locus_tag=BN188_320015, locus_tag=BN188_1310029, locus_tag=BN188_1310028, locus_tag=BN188_1060022, locus_tag=BN188_2340002, lo…
spec_12_14	locus_tag=CD0437A, locus_tag=CD1107A, locus_tag=CD1559, locus_tag=CD0605, locus_tag=CD0608, locus_tag=CD3296, locus_tag=CD0456, locus_tag=CD0164, locus_tag=CD0457, locus_tag=CD1781, locus_tag=CD0600, locus_tag=CD3159, locus_tag=CD2162, locus_tag=CD0452, locus_tag=CD0453, locus_tag=CD1115, locus_tag=CD1560, locus_tag=CD1118, locus_tag=CD2041, locus_tag=CD0943, locus_tag=CD2528, locus_tag=CD2003, l…
spec_53_19	locus_tag=BN183_3830037, locus_tag=BN183_3600002, locus_tag=BN183_3830036, locus_tag=BN183_3600003, locus_tag=BN183_3830035, locus_tag=BN183_3830034, locus_tag=BN183_3830033, locus_tag=BN183_3830032, locus_tag=BN183_2560015, locus_tag=BN183_3830031, locus_tag=BN183_3830030, locus_tag=BN183_3600001, locus_tag=BN183_2240002, locus_tag=BN183_1410012, locus_tag=BN183_3490002, locus_tag=BN183_3240018,…
spec_106_27	locus_tag=BN187_3270010, locus_tag=BN187_1430001, locus_tag=BN187_2490008, locus_tag=BN187_2510019, locus_tag=BN187_2810012, locus_tag=BN187_2810011, locus_tag=BN187_420002, locus_tag=BN187_1100001, locus_tag=BN187_2010013, locus_tag=BN187_3270008, locus_tag=BN187_3260004, locus_tag=BN187_3270007, locus_tag=BN187_3260006, locus_tag=BN187_3270009, locus_tag=BN187_3060004, locus_tag=BN187_3430001, …
spec_78_20	locus_tag=CdifQCD-2_020200015556, locus_tag=CdifQCD-2_020200009294, locus_tag=CdifQCD-2_020200016226, locus_tag=CdifQCD-2_020200008549, locus_tag=CdifQCD-2_020200000077, locus_tag=CdifQCD-2_020200015346, locus_tag=CdifQCD-2_020200014936, locus_tag=CdifQCD-2_020200005400, locus_tag=CdifQCD-2_020200015696, locus_tag=CdifQCD-2_020200009649, locus_tag=CdifQCD-2_020200006405, locus_tag=CdifQCD-2_02020…
spec_20_106	locus_tag=BN177_340044, locus_tag=BN177_340043, locus_tag=BN177_280002, locus_tag=BN177_430004, locus_tag=BN177_430003, locus_tag=BN177_190190, locus_tag=BN177_460117, locus_tag=BN177_460115, locus_tag=BN177_490175, locus_tag=BN177_340034, locus_tag=BN177_580040, locus_tag=BN177_340036, locus_tag=BN177_190091, locus_tag=BN177_460012, locus_tag=BN177_190092, locus_tag=BN177_460011, locus_tag=BN177…
spec_57_25	locus_tag=BN188_560004, locus_tag=BN188_2240018, locus_tag=BN188_560005, locus_tag=BN188_690001, locus_tag=BN188_690002, locus_tag=BN188_150002, locus_tag=BN188_150003, locus_tag=BN188_150004, locus_tag=BN188_150005, locus_tag=BN188_2300003, locus_tag=BN188_150001, locus_tag=BN188_150007, locus_tag=BN188_150008, locus_tag=BN188_1170005, locus_tag=BN188_2170014, locus_tag=BN188_2340002, locus_tag=…
spec_19_78	locus_tag=BN175_180006, locus_tag=BN175_180005, locus_tag=BN175_1320019, locus_tag=BN175_2360002, locus_tag=BN175_1320017, locus_tag=BN175_1320018, locus_tag=BN175_1670001, locus_tag=BN175_2400003, locus_tag=BN175_1670004, locus_tag=BN175_1390017, locus_tag=BN175_1670003, locus_tag=BN175_1670002, locus_tag=BN175_1640031, locus_tag=BN175_2730001, locus_tag=BN175_430004, locus_tag=BN175_2860002, lo…
spec_53_25	locus_tag=BN183_3830037, locus_tag=BN183_3600002, locus_tag=BN183_3830036, locus_tag=BN183_3830035, locus_tag=BN183_3830034, locus_tag=BN183_3830033, locus_tag=BN183_3830032, locus_tag=BN183_2560015, locus_tag=BN183_970002, locus_tag=BN183_3830031, locus_tag=BN183_3830030, locus_tag=BN183_2240002, locus_tag=BN183_2390009, locus_tag=BN183_3240018, locus_tag=BN183_3490002, locus_tag=BN183_3490001, …
spec_75_14	locus_tag=BN174_1780056, locus_tag=BN174_2420023, locus_tag=BN174_120042, locus_tag=BN174_3850001, locus_tag=BN174_120040, locus_tag=BN174_320002, locus_tag=BN174_120041, locus_tag=BN174_2480011, locus_tag=BN174_2480012, locus_tag=BN174_210003, locus_tag=BN174_120037, locus_tag=BN174_4190003, locus_tag=BN174_200020, locus_tag=BN174_200021, locus_tag=BN174_1480005, locus_tag=BN174_1480004, locus_t…
spec_126_5	locus_tag=BN165_230021, locus_tag=BN165_1170033, locus_tag=BN165_1170036, locus_tag=BN165_950001, locus_tag=BN165_950002, locus_tag=BN165_1710006, locus_tag=BN165_1710009, locus_tag=BN165_230018, locus_tag=BN165_230017, locus_tag=BN165_230016, locus_tag=BN165_230014, locus_tag=BN165_230013, locus_tag=BN165_1580015, locus_tag=BN165_850009, locus_tag=BN165_1370008, locus_tag=BN165_850007, locus_tag…
spec_33_12	locus_tag=BN166_160011, locus_tag=BN166_160010, locus_tag=BN166_160013, locus_tag=BN166_160012, locus_tag=BN166_2540002, locus_tag=BN166_1560016, locus_tag=BN166_1900007, locus_tag=BN166_1560015, locus_tag=BN166_1900006, locus_tag=BN166_1900008, locus_tag=BN166_770033, locus_tag=BN166_770032, locus_tag=BN166_1370009, locus_tag=BN166_1370019, locus_tag=BN166_2110029, locus_tag=BN166_300004, locus_…
spec_75_106	locus_tag=BN174_1780056, locus_tag=BN174_2420023, locus_tag=BN174_2450032, locus_tag=BN174_3850001, locus_tag=BN174_320002, locus_tag=BN174_120040, locus_tag=BN174_1510002, locus_tag=BN174_430001, locus_tag=BN174_1600002, locus_tag=BN174_1300008, locus_tag=BN174_210003, locus_tag=BN174_1780062, locus_tag=BN174_1990001, locus_tag=BN174_4190003, locus_tag=BN174_2060021, locus_tag=BN174_3320003, loc…
spec_14_5	locus_tag=BN180_1500046, locus_tag=BN180_2200015, locus_tag=BN180_2200013, locus_tag=BN180_2120015, locus_tag=BN180_2200014, locus_tag=BN180_1640018, locus_tag=BN180_1560008, locus_tag=BN180_1560009, locus_tag=BN180_2220015, locus_tag=BN180_130039, locus_tag=BN180_2220013, locus_tag=BN180_2220011, locus_tag=BN180_1210015, locus_tag=BN180_1150060, locus_tag=BN180_1210010, locus_tag=BN180_2220010, …
spec_17_14	locus_tag=CF5_100336, locus_tag=CF5_100337, locus_tag=CF5_100334, locus_tag=CF5_102672, locus_tag=CF5_100332, locus_tag=CF5_101336, locus_tag=CF5_102671, locus_tag=CF5_101335, locus_tag=CF5_102670, locus_tag=CF5_101520, locus_tag=CF5_1185, locus_tag=CF5_102203, locus_tag=CF5_102653, locus_tag=CF5_100162, locus_tag=CF5_102654, locus_tag=CF5_102205, locus_tag=CF5_102655, locus_tag=CF5_102204, locus…
