# Supplementary material for: Sequence Similarity of Clostridium difficile Strains by Analysis of Conserved Genes and Genome Content Is Reflected by Their Ribotype Affiliation
Source: PLoS One. 2014 Jan 23;9(1):e86535. doi: 10.1371/journal.pone.0086535 (PMC3902958; doi:10.1371/journal.pone.0086535)
Supplement: Table S3 — Listing of the number of all computed core-genomes and specific genes. (XLSX) [file pone.0086535.s021.xlsx]

## Sheet: sheet 1
ribotype 1	ribotype 2	Core-genes ribotype 1	Core-genes ribotype 2	Core-genes ribotype 1 and ribotype 2	specific genes ribotype 1	specific genes ribotype 2
1	2	2505	3717	2393	112	502
1	5	2505	3534	2398	79	226
1	9	2505	3621	2275	230	480
1	12	2505	3201	2411	49	96
1	14	2505	3292	2397	46	80
1	17	2505	2688	2329	98	95
1	19	2505	3769	2420	85	515
1	20	2505	3622	2432	73	331
1	25	2505	3622	2378	127	369
1	27	2505	2299	1959	60	110
1	33	2505	3598	2214	291	660
1	36	2505	3628	2416	89	389
1	53	2505	3925	2454	51	555
1	57	2505	3613	2425	80	331
1	75	2505	3617	2375	118	387
1	78	2505	2415	2136	205	68
1	87	2505	3905	2433	72	554
1	106	2505	3439	2335	161	216
1	126	2505	3589	2272	226	541
1	1*	2505	3901	2383	122	649
2	5	3717	3534	3099	601	435
2	9	3717	3621	3037	751	639
2	12	3717	3201	3024	539	177
2	14	3717	3292	3119	543	173
2	17	3717	2688	2602	357	86
2	19	3717	3769	3243	545	589
2	20	3717	3622	3242	546	462
2	25	3717	3622	3122	666	557
2	27	3717	2299	2117	538	182
2	33	3717	3598	2932	856	724
2	36	3717	3628	3198	590	485
2	53	3717	3925	3206	582	781
2	57	3717	3613	3231	443	443
2	75	3717	3617	3103	656	514
2	78	3717	2415	2322	685	93
2	87	3717	3905	3166	622	806
2	106	3717	3439	3061	704	378
2	126	3717	3589	3010	753	579
2	1*	3717	3901	3207	785	785
5	9	3534	3621	3043	491	545
5	12	3534	3201	3006	244	149
5	14	3534	3292	3137	244	118
5	17	3534	2688	2473	386	165
5	19	3534	3769	3173	361	559
5	20	3534	3622	3203	331	441
5	25	3534	3622	3184	350	414
5	27	3534	2299	2048	397	220
5	33	3534	3598	2851	683	736
5	36	3534	3628	3156	378	472
5	53	3534	3925	3271	263	534
5	57	3534	3613	3241	293	362
5	75	3534	3617	3156	352	396
5	78	3534	2415	2258	556	132
5	87	3534	3905	3169	365	714
5	106	3534	3439	3143	366	259
5	126	3534	3589	2924	595	630
5	1*	3534	3901	3162	372	675
9	12	3621	3201	2902	471	299
9	14	3621	3292	2993	506	299
9	17	3621	2688	2402	549	286
9	19	3621	3769	3049	627	783
9	20	3621	3622	3078	598	626
9	25	3621	3622	3049	627	630
9	27	3621	2299	1957	637	342
9	33	3621	3598	2730	946	926
9	36	3621	3628	3054	622	629
9	53	3621	3925	3148	528	839
9	57	3621	3613	3098	576	576
9	75	3621	3617	3020	598	597
9	78	3621	2415	2148	785	267
9	87	3621	3905	3014	662	958
9	106	3621	3439	2993	656	446
9	126	3621	3589	2799	848	790
9	1*	3621	3901	3050	942	297
12	14	3201	3292	3024	79	61
12	17	3201	2688	2515	161	99
12	19	3201	3769	3013	188	521
12	20	3201	3622	3074	127	339
12	25	3201	3622	3029	172	337
12	27	3201	2299	2069	126	185
12	33	3201	3598	2782	419	670
12	36	3201	3628	3037	164	391
12	53	3201	3925	3123	78	471
12	57	3201	3613	3053	148	306
12	75	3201	3617	2954	235	400
12	78	3201	2415	2284	319	95
12	87	3201	3905	3059	142	653
12	106	3201	3439	2943	243	216
12	126	3201	3589	2828	355	566
12	1*	3201	3901	3047	154	657
14	17	3292	2688	2483	189	148
14	19	3292	3769	3128	164	511
14	20	3292	3622	3264	28	301
14	25	3292	3622	3167	125	293
14	27	3292	2299	2055	170	176
14	33	3292	3598	2830	462	700
14	36	3292	3628	3123	169	408
14	53	3292	3925	3196	96	492
14	57	3292	3613	3173	119	316
14	75	3292	3617	3059	202	397
14	78	3292	2415	2280	325	97
14	87	3292	3905	3096	196	729
14	106	3292	3439	3060	216	222
14	126	3292	3589	2914	361	565
14	1*	3292	3901	3216	76	455
17	19	2688	3769	2544	144	583
17	20	2688	3622	2518	170	470
17	25	2688	3622	2469	219	485
17	27	2688	2299	2034	57	118
17	33	2688	3598	2350	338	682
17	36	2688	3628	2574	114	417
17	53	2688	3925	2567	121	676
17	57	2688	3613	2533	155	428
17	75	2688	3617	2516	134	423
17	78	2688	2415	2237	238	87
17	87	2688	3905	2539	149	663
17	106	2688	3439	2422	234	331
17	126	2688	3589	2397	265	545
17	1*	2688	3901	2486	202	821
19	20	3769	3622	3223	609	481
19	25	3769	3622	3164	668	515
19	27	3769	2299	2140	482	159
19	33	3769	3598	2936	896	720
19	36	3769	3628	3343	489	340
19	53	3769	3925	3274	558	713
19	57	3769	3613	3282	392	392
19	75	3769	3617	3308	491	309
19	78	3769	2415	2330	758	85
19	87	3769	3905	3189	643	783
19	106	3769	3439	3127	683	312
19	126	3769	3589	3007	803	582
19	1*	3769	3901	3172	820	89
20	25	3622	3622	3317	387	362
20	27	3622	2299	2112	432	187
20	33	3622	3598	2892	812	764
20	36	3622	3628	3208	496	475
20	53	3622	3925	3303	401	684
20	57	3622	3613	3282	392	381
20	75	3622	3617	3123	550	494
20	78	3622	2415	2319	615	96
20	87	3622	3905	3259	445	713
20	106	3622	3439	3162	516	277
20	126	3622	3589	2982	694	607
20	1*	3622	3901	3362	630	70
25	27	3622	2299	2060	493	239
25	33	3622	3598	2859	820	797
25	36	3622	3628	3187	492	496
25	53	3622	3925	3286	393	701
25	57	3622	3613	3240	434	434
25	75	3622	3617	3115	529	502
25	78	3622	2415	2252	683	163
25	87	3622	3905	3162	517	810
25	106	3622	3439	3165	280	274
25	126	3622	3589	2914	733	675
25	1*	3622	3901	3212	780	159
27	33	2299	3598	1935	364	690
27	36	2299	3628	2197	102	280
27	53	2299	3925	2100	199	627
27	57	2299	3613	2097	202	449
27	75	2299	3617	2117	164	346
27	78	2299	2415	1879	245	59
27	87	2299	3905	2172	127	558
27	106	2299	3439	2006	280	352
27	126	2299	3589	1978	282	581
27	1*	2299	3901	2101	198	678
33	36	3598	3628	2918	738	765
33	53	3598	3925	2934	722	1053
33	57	3598	3613	2905	769	769
33	75	3598	3617	2863	759	754
33	78	3598	2415	2346	345	69
33	87	3598	3905	2898	758	1074
33	106	3598	3439	2780	859	659
33	126	3598	3589	3272	366	317
33	1*	3598	3901	2906	1086	398
36	53	3628	3925	2918	440	744
36	57	3628	3613	3248	426	769
36	75	3628	3617	3346	759	271
36	78	3628	2415	2319	345	96
36	87	3628	3905	3183	500	789
36	106	3628	3439	3110	745	329
36	126	3628	3589	2971	371	618
36	1*	3628	3901	3184	808	398
53	57	3925	3613	3297	377	769
53	75	3925	3617	3224	611	393
53	78	3925	2415	2317	894	98
53	87	3925	3905	3246	741	726
53	106	3925	3439	3188	776	251
53	126	3925	3589	3009	954	580
53	1*	3925	3901	3365	627	398
57	75	3613	3617	3174	473	443
57	78	3613	2415	2314	615	101
57	87	3613	3905	3221	453	751
57	106	3613	3439	3224	432	215
57	126	3613	3589	2993	656	596
57	1*	3613	3901	3217	775	110
75	78	3617	2415	2279	621	123
75	87	3617	3905	3113	504	814
75	106	3617	3439	3060	542	358
75	126	3617	3589	2928	662	637
75	1*	3617	3901	3116	501	708
78	87	2415	3905	2319	96	856
78	106	2415	3439	2214	193	511
78	126	2415	3589	2407	5	38
78	1*	2415	3901	2302	113	930
87	106	3439	3439	3112	823	327
87	126	3439	3589	2951	950	638
87	1*	3905	3901	3026	791	158
106	126	3439	3589	2874	543	701
106	1*	3439	3901	3091	348	901
126	1*	3589	3901	2961	628	1003
